# Supplementary material for: The DNA dioxygenase Tet1 regulates H3K27 modification and embryonic stem cell biology independent of its catalytic activity
Source: Nucleic Acids Res. 2022 Feb 12;50(6):3169–89. doi: 10.1093/nar/gkac089 (PMC8989540; doi:10.1093/nar/gkac089)
Supplement: gkac089_Supplemental_Files [file gkac089_supplemental_files.zip]

Archive with 2 entries (2 files):
- 4._Chrysanthou_et_al_Supplemental_Files_Final-.pdf
- Table S3 DEGs of Te1 WT Mut KO (with legend).xlsx
