# Supplementary material for: The DNA dioxygenase Tet1 regulates H3K27 modification and embryonic stem cell biology independent of its catalytic activity
Source: Nucleic Acids Res. 2022 Feb 12;50(6):3169–89. doi: 10.1093/nar/gkac089 (PMC8989540; doi:10.1093/nar/gkac089)
Supplement: gkac089_Supplemental_Files [file gkac089_supplemental_files.zip › Table S3 DEGs of Te1 WT Mut KO (with legend).xlsx]

## Sheet: Tet1_KO_vs_WT
Table S3: List of differentially expressed genes (DEGs) with normalized counts, base mean, log2 fold change, p value and p adj value as identified by RNA-seq analysis of Tet1 WT, Tet1 Mut, and Tet1 KO ESCs (comparisons are indicated in each tab headings)
Gene_name	T1KO-1_normalized_counts	T1KO-2_normalized_counts	T1WT_1_normalized_counts	T1WT_2_normalized_counts	baseMean	log2FoldChange	pvalue	padj
Gm21283	0.979527	0	17.6417	11.2053	7.45664	-4.88019	0.00081723	0.0127526
Ptprtos	2.93858	1.05083	44.5685	54.9061	25.866	-4.64008	3.24e-05	0.00101233
Usp26	32.3244	10.5083	437.329	405.633	221.448	-4.29868	1.15e-25	1.93e-22
Gpat2	10.7748	3.15249	69.6383	67.2319	37.6994	-3.29682	5.89e-06	0.00023888
AI662270	9.79527	10.5083	70.5668	61.6293	38.1249	-2.70288	6.25e-10	9.2e-08
Smc1b	33.3039	18.9149	154.133	173.682	95.0085	-2.65024	3.52e-13	1.34e-10
Pdcl2	12.7338	3.15249	38.9974	56.0266	27.7276	-2.58051	0.00313057	0.0342326
Klk1	2.93858	4.20331	15.7847	23.5312	11.6144	-2.46073	0.00190455	0.0237383
A2m	63.6692	50.4398	221.914	404.512	185.134	-2.45673	4.49e-10	7.04e-08
Prmt8	18.611	24.1691	91.9226	134.464	67.2916	-2.40378	1.18e-08	1.16e-06
Slc4a5	119.502	30.474	385.332	344.003	219.828	-2.28185	0.00017238	0.00375597
Zbp1	12.7338	5.25414	44.5685	41.4597	26.004	-2.25778	0.00012974	0.00299314
Neurod1	40.1606	64.1005	223.771	226.347	138.595	-2.1101	1.87e-13	7.84e-11
Serpina3m	25.4677	25.2199	111.421	106.451	67.1398	-2.10378	0.0001166	0.00273828
Klk8	37.222	50.4398	163.418	178.165	107.311	-1.96221	1.57e-08	1.45e-06
Tet1	7253.4	6922.86	26070.7	29007.2	17313.5	-1.958	4.22e-96	4.96e-92
Mobp	30.3653	23.1182	83.566	118.776	63.9565	-1.91963	8e-06	0.0003097
Otx2	331.08	127.15	894.156	804.542	539.232	-1.89028	2.09e-08	1.86e-06
Ephx2	174.356	146.065	557.106	597.244	368.693	-1.84904	2.89e-06	0.00013059
Sohlh2	36.2425	17.8641	88.2085	96.3657	59.6702	-1.77033	0.00018011	0.00390281
Dll1	320.305	352.028	1074.29	1188.88	733.876	-1.7511	1.7e-31	4.01e-28
Foxn4	32.3244	43.084	133.706	117.656	81.6924	-1.73697	1.74e-07	1.21e-05
Hormad2	33.3039	13.6608	74.2809	80.6783	50.481	-1.72224	6.17e-05	0.001705
Spink1	17.6315	15.7624	54.7821	53.7855	35.4904	-1.70094	7.13e-05	0.00186887
Trh	1367.42	1547.87	5610.06	3738.09	3065.86	-1.68104	3.18e-16	2.34e-13
Gjb1	12.7338	11.5591	42.7115	33.616	25.1551	-1.65166	0.00378958	0.0389416
Gfra1	20.5701	14.7116	64.9957	44.8213	36.2747	-1.63811	0.00033223	0.00630272
Pga5	14.6929	9.45746	32.4979	41.4597	24.527	-1.61465	0.00116965	0.0165746
Zfp229	426.094	182.844	855.158	996.153	615.062	-1.60418	6.8e-05	0.00182468
Lrrc2	291.899	161.828	650.886	677.922	445.634	-1.55024	6.08e-07	3.49e-05
Rasgrp1	28.4063	54.6431	114.207	125.5	80.6889	-1.52923	2.73e-05	0.00088217
1700001L05Rik	502.497	380.4	1201.49	1328.95	853.335	-1.51907	3.83e-06	0.00016342
Prss35	22.5291	19.9657	58.4962	62.7498	40.9352	-1.51258	7.55e-05	0.00193173
Alpk3	144.97	139.76	318.479	480.708	270.979	-1.48894	6.29e-10	9.2e-08
Hist1h1t	71.5055	49.3889	166.203	164.718	112.954	-1.45274	1.04e-06	5.42e-05
Kcnh8	35.263	33.6265	99.3506	88.522	64.1905	-1.4474	0.00017093	0.00374519
Pax6	42.1197	19.9657	83.566	85.1604	57.7029	-1.44236	0.0002463	0.00496223
Rbm44	63.6692	42.0331	134.634	151.272	97.9021	-1.43553	1.3e-06	6.6e-05
Pdzk1	22.5291	23.1182	65.9243	56.0266	41.8995	-1.4177	0.00037919	0.00699299
D1Pas1	365.364	214.369	785.52	739.551	526.201	-1.39542	1.01e-07	7.49e-06
Car14	14.6929	23.1182	48.2826	50.4239	34.1294	-1.38433	0.00102693	0.0150098
Fgr	33.3039	37.8298	100.279	84.0399	63.8632	-1.3736	9.53e-06	0.00035927
Fgf15	121.461	109.286	315.694	277.892	206.083	-1.36314	4.05e-10	6.44e-08
Notch4	245.861	146.065	490.254	512.083	348.566	-1.35471	0.00169471	0.0219121
Map7d3	184.151	143.964	415.973	422.441	291.632	-1.35346	2.34e-13	9.51e-11
Dpys	55.833	28.3724	113.278	96.3657	73.4624	-1.31596	0.000187	0.00401504
Reep6	164.561	163.929	384.403	426.923	284.954	-1.30443	1.64e-06	7.98e-05
Actn3	119.502	183.895	371.404	375.378	262.545	-1.29948	2.62e-09	3.11e-07
Aldh6a1	192.967	141.862	381.618	431.405	286.963	-1.27987	0.00098818	0.0146804
Arrdc4	277.206	267.961	656.457	652.15	463.443	-1.26326	6.04e-12	1.73e-09
Prrc1	579.88	364.637	1119.78	1145.18	802.371	-1.26184	2.17e-05	0.00072239
4930526L06Rik	33.3039	18.9149	66.8528	58.2677	44.3348	-1.26068	0.00239013	0.0281844
Accsl	44.0787	161.828	261.84	230.83	174.644	-1.25863	0.00352013	0.0369803
Fry	186.11	244.843	475.397	551.302	364.413	-1.25241	0.00024044	0.00486433
A430033K04Rik	44.0787	48.3381	119.778	98.6068	77.7004	-1.24064	0.00019617	0.00416622
Sult6b1	59.7511	24.1691	106.779	90.7631	70.3655	-1.23507	0.00179849	0.0229016
Myo1f	69.5464	47.2873	142.991	129.982	97.4515	-1.2243	2.71e-05	0.00087995
Peg3	1529.04	1147.5	3149.51	3065.78	2222.96	-1.21545	3.64e-07	2.22e-05
Dnah8	417.278	280.571	715.882	890.823	576.139	-1.20312	2.32e-05	0.00076328
Plekhg1	833.577	440.297	1415.98	1490.31	1045.04	-1.18995	0.00052071	0.00904975
Irgm1	115.584	55.6939	202.415	188.249	140.486	-1.18959	0.00033891	0.00638017
Slc29a4	115.584	110.337	233.056	275.651	183.657	-1.17102	0.00112895	0.0162264
Vwf	109.707	91.4221	200.558	252.12	163.452	-1.17036	2.21e-07	1.5e-05
Ripply1	47.9968	43.084	100.279	104.209	73.8924	-1.1668	0.00106285	0.0154008
Enpp2	148.888	158.675	405.759	284.615	249.484	-1.1665	0.00201943	0.0248541
Atcay	34.2834	59.8972	108.636	101.968	76.1962	-1.16103	0.00028783	0.00560705
Lrrc34	162.601	116.642	290.624	321.593	222.865	-1.13252	3.7e-06	0.00016014
Stac2	74.444	97.727	175.489	201.696	137.339	-1.13143	0.0001088	0.00258104
Gdap1l1	26.4472	27.3215	59.4247	58.2677	42.8653	-1.13018	0.00424942	0.0421574
Stag3	443.726	339.418	778.092	935.644	624.22	-1.1298	1.66e-10	3.09e-08
Fxyd6	276.227	337.316	632.316	693.609	484.867	-1.11176	0.00025105	0.00504934
Ndufa4l2	101.871	111.388	174.56	285.736	168.389	-1.10996	0.00104387	0.0152163
Spn	148.888	81.9646	264.626	233.071	182.137	-1.10829	6.04e-05	0.00167604
Fam167a	79.3417	66.2022	146.705	166.959	114.802	-1.10777	3.36e-06	0.00014826
Pde1b	143.99	161.828	339.835	318.231	240.971	-1.10556	8.39e-10	1.15e-07
Rps6ka2	357.527	407.721	754.879	882.979	600.777	-1.09781	6.41e-10	9.2e-08
Syt4	33.3039	32.5757	88.2085	52.665	51.6883	-1.0965	0.00320785	0.0348509
Ifitm1	601.43	407.721	1058.5	1089.16	789.203	-1.08962	7.32e-09	7.62e-07
Nuak2	55.833	45.1856	97.4936	116.535	78.7619	-1.08318	0.00384079	0.0392622
Sfi1	94.0346	58.8464	152.276	171.441	119.15	-1.08232	0.00110645	0.0159932
Hormad1	102.85	59.8972	158.775	181.526	125.762	-1.06418	0.00018563	0.0040037
Chga	101.871	84.0663	181.988	203.937	142.965	-1.05351	1.15e-05	0.00042181
Hykk	74.444	57.7956	130.92	143.428	101.647	-1.05285	0.00221727	0.0266205
Apoa2	38.2015	60.9481	97.4936	107.571	76.0536	-1.0484	0.00064892	0.0106044
Apobec3	1119.6	974.118	2083.58	2225.38	1600.67	-1.04127	1.39e-05	0.00049498
Zic5	237.046	219.623	533.894	405.633	349.049	-1.04079	9.19e-09	9.17e-07
Mapt	204.721	175.488	341.692	440.369	290.568	-1.04049	0.0033807	0.0360955
Cyp39a1	62.6897	49.3889	108.636	119.897	85.1528	-1.02789	0.00033152	0.00630272
Derl3	65.6283	67.253	145.776	124.379	100.759	-1.02365	0.00016179	0.00357159
Ccno	95.9936	53.5923	157.847	144.549	112.995	-1.01546	0.00279579	0.0316301
Cmklr1	94.0346	67.253	154.133	170.321	121.435	-1.00838	8.73e-05	0.00217406
Gpc3	573.023	406.671	1053.86	913.234	736.697	-1.00566	1.5e-08	1.4e-06
Celsr3	263.493	285.825	537.608	562.507	412.358	-1.00194	4.21e-13	1.55e-10
Cds1	261.534	251.148	549.678	475.106	384.366	-0.999184	6.61e-05	0.0017891
Zic2	744.44	597.921	1504.19	1173.2	1004.94	-0.996051	4.35e-09	4.83e-07
Rab3il1	49.9559	51.4906	92.8511	107.571	75.4671	-0.982323	0.00059128	0.0100246
Ldhb	1083.36	880.594	2081.72	1788.37	1458.51	-0.978608	3.52e-07	2.17e-05
Stat4	189.049	130.303	324.05	304.785	237.047	-0.977536	0.00197967	0.024493
Otub2	74.444	87.2188	142.062	175.924	119.912	-0.975974	7.15e-05	0.00186956
Tgm3	58.7716	40.9823	99.3506	96.3657	73.8676	-0.972319	0.00084631	0.0131021
Ankrd35	274.268	233.284	426.186	554.663	372.1	-0.950478	2.44e-07	1.6e-05
Isoc2a	80.3212	69.3547	145.776	143.428	109.72	-0.950247	5.04e-05	0.00145107
Igf2bp2	796.355	907.916	1647.18	1629.25	1245.18	-0.94297	1.63e-07	1.13e-05
Pou3f1	421.197	453.958	883.942	795.578	638.669	-0.940439	4.69e-06	0.00019367
Krt42	392.79	394.061	784.592	721.623	573.266	-0.936765	4.42e-14	2.26e-11
Arhgap45	254.677	119.794	337.978	376.499	272.237	-0.932031	0.00318153	0.0346427
Zfp39	92.0755	106.134	193.13	184.888	144.057	-0.931431	0.00016326	0.00359053
Ncan	71.5055	114.54	164.346	189.37	134.941	-0.926935	0.00045198	0.00805758
Wt1	147.909	107.185	262.769	219.624	184.371	-0.919185	0.00206637	0.0252209
Tek	69.5464	49.3889	113.278	110.933	85.7866	-0.914679	0.00078735	0.0123975
Dtx1	168.479	187.047	367.69	300.303	255.88	-0.909877	1.18e-06	6.11e-05
Sycp3	80.3212	95.6254	158.775	169.2	125.981	-0.898451	0.0013281	0.0183625
Mxd1	103.83	107.185	176.417	216.263	150.924	-0.896012	0.00077668	0.012284
Irs4	47.9968	55.6939	103.065	88.522	73.8194	-0.885711	0.00128808	0.0179252
Phf11d	159.663	151.319	268.34	305.905	221.307	-0.884834	3.5e-06	0.0001531
Adamts14	252.718	253.25	468.898	460.539	358.851	-0.877311	1.64e-06	7.98e-05
Dopey2	260.554	228.03	402.974	494.155	346.428	-0.876708	0.00152966	0.0203138
2003-09-01	140.072	166.031	295.266	264.446	216.454	-0.870666	0.00248508	0.0289787
Mical1	352.63	309.994	566.392	638.703	466.93	-0.862884	7.84e-05	0.00198416
Acot1	107.748	85.1171	173.631	177.044	135.885	-0.862545	0.00015877	0.00351798
Elovl2	64.6488	61.9989	110.493	117.656	88.6991	-0.849154	0.00055917	0.00957674
Sertad3	98.9322	85.1171	168.06	161.357	128.367	-0.839823	0.00128544	0.0179252
Mcf2	493.682	425.586	833.803	811.265	641.084	-0.839591	3.08e-09	3.62e-07
B4galnt4	400.626	391.959	662.957	755.239	552.695	-0.839418	2.02e-09	2.47e-07
Per3	121.461	133.455	218.2	236.432	177.387	-0.834675	0.00190923	0.0237714
Intu	222.353	215.42	364.905	413.476	304.038	-0.830295	0.0026727	0.0305904
Foxd3	291.899	161.828	428.972	377.619	315.079	-0.830014	0.00261439	0.0299814
Lama1	752.277	1120.18	1506.04	1819.74	1299.56	-0.828762	2.07e-05	0.00069092
2001-09-01	1083.36	1073.95	2029.72	1781.65	1492.17	-0.821081	2.24e-09	2.72e-07
Fam126a	201.783	223.826	375.118	376.499	294.307	-0.820469	0.00023918	0.00486037
Hist1h2aa	92.0755	57.7956	145.776	118.776	103.606	-0.819832	0.00343511	0.0365108
Pycard	143.99	150.268	265.554	252.12	202.983	-0.814957	0.00014211	0.00324051
Pim2	944.264	818.595	1782.74	1298.7	1211.07	-0.805686	0.00183087	0.0231779
Pdp1	123.42	125.049	193.13	238.673	170.068	-0.797309	0.00011874	0.00277741
Stc2	285.042	364.637	527.394	596.123	443.299	-0.790221	5.75e-05	0.00161561
Jam2	903.124	853.273	1429.91	1605.72	1198.01	-0.789377	2.79e-12	8.65e-10
Uchl1	509.354	671.479	1089.14	944.608	803.646	-0.784338	3.38e-05	0.00104004
Zfp799	218.434	246.945	424.329	375.378	316.272	-0.781066	1.44e-06	7.25e-05
Arhgap28	270.349	176.539	368.619	398.909	303.604	-0.780304	0.00443679	0.0436847
Tceanc	118.523	107.185	181.06	206.178	153.236	-0.778766	0.00062658	0.0103689
Narf	264.472	261.656	437.329	465.021	357.119	-0.778271	0.00331924	0.0356009
Dlgap3	359.486	317.35	623.959	532.253	458.262	-0.772526	2.28e-07	1.54e-05
Bbs1	80.3212	79.863	134.634	138.946	108.441	-0.772231	0.00240363	0.0282529
Bdh1	146.929	205.962	310.123	292.459	238.868	-0.771932	0.00021275	0.00446994
Nemp1	449.603	397.213	643.458	798.939	572.303	-0.768348	6.99e-05	0.00185954
2610318N02Rik	254.677	245.894	438.257	411.235	337.516	-0.763027	3.34e-05	0.00103266
Pfkp	3314.72	2792.05	4836.61	5523.1	4116.62	-0.762503	4.73e-10	7.33e-08
Atp1a3	427.074	505.448	771.592	810.145	628.565	-0.7623	2.24e-05	0.0007422
Bhlhe41	82.2803	105.083	155.99	159.116	125.617	-0.749997	0.00155094	0.0205268
Morc1	1293.95	879.543	1958.23	1689.76	1455.37	-0.747083	5.57e-05	0.00158413
Slc1a4	470.173	472.873	732.595	844.881	630.13	-0.742218	8.88e-09	8.93e-07
Kdm4b	744.44	802.833	1208.92	1378.25	1033.61	-0.74165	0.00010713	0.00255165
Myrf	1449.7	1164.32	2265.57	2099.88	1744.87	-0.739859	3.04e-08	2.63e-06
Gfpt2	982.465	1778	2228.43	2371.05	1839.98	-0.736556	0.00112671	0.0162263
Cnpy1	481.927	328.909	692.669	655.511	539.754	-0.73353	0.00091182	0.0138611
Trp53i11	205.701	308.944	409.473	445.972	342.522	-0.7331	0.0003534	0.00658974
Phf19	312.469	249.046	460.541	471.744	373.45	-0.731446	0.00362953	0.0377612
Rasa4	135.175	112.439	199.63	210.66	164.476	-0.728554	0.00196585	0.0243732
Ankmy2	404.545	368.841	614.674	666.717	513.694	-0.728451	3.15e-06	0.00013994
Gm7325	188.069	131.354	242.341	285.736	211.875	-0.725281	0.00136059	0.0186582
Ccdc115	238.025	220.674	385.332	372.017	304.012	-0.72341	1.75e-05	0.00060069
Tarsl2	205.701	207.013	342.62	338.401	273.434	-0.722558	5.7e-06	0.00023206
Engase	117.543	126.099	207.986	191.611	160.81	-0.71378	0.0003885	0.00712014
Liph	322.264	371.993	552.464	584.918	457.91	-0.712173	4.87e-07	2.88e-05
Susd2	160.642	121.896	221.914	239.794	186.062	-0.708533	0.00062937	0.0103859
Pcx	291.899	201.759	398.331	407.874	324.966	-0.707634	0.00521156	0.0493714
Hexb	674.894	532.77	963.794	1004	793.864	-0.704358	0.00029775	0.00576208
Usp28	3417.57	3039	5102.17	5405.45	4241.04	-0.702596	1.19e-11	3.11e-09
Txnrd3	153.786	167.082	276.696	245.396	210.74	-0.702328	0.00023102	0.00474455
Chac1	223.332	321.554	387.189	498.637	357.678	-0.701069	0.00075392	0.0119874
Rex2	461.357	432.941	787.377	664.475	586.538	-0.699067	0.00021054	0.00443151
Smtnl2	740.522	706.157	1073.36	1275.17	948.801	-0.699009	0.00036463	0.00677712
Plag1	213.537	203.861	323.122	352.968	273.372	-0.695792	0.00351861	0.0369803
Ccng2	273.288	320.503	447.542	509.842	387.794	-0.689144	0.00294376	0.032893
Tcl1	332.06	307.893	517.18	512.083	417.304	-0.685576	3.96e-07	2.39e-05
Mrps24	561.269	472.873	837.517	814.627	671.571	-0.675905	0.00419188	0.0418335
Pif1	451.562	381.451	648.1	682.404	540.879	-0.675563	3.55e-05	0.00107564
Acp6	1077.48	914.221	1530.19	1646.06	1291.99	-0.673323	2.93e-07	1.87e-05
Chchd10	1960.03	2186.77	3354.71	3240.58	2685.52	-0.669435	4.2e-12	1.23e-09
Cep97	333.039	294.232	483.754	512.083	405.777	-0.666821	0.00034437	0.00647263
Ell3	106.768	116.642	176.417	178.165	144.498	-0.666421	0.00176914	0.0226257
Bbs9	222.353	220.674	351.906	350.727	286.415	-0.665376	1.83e-05	0.0006236
Add3	681.751	714.563	1025.08	1187.76	902.288	-0.664275	0.00327478	0.0351886
Cpsf4l	212.557	232.233	382.546	321.593	287.232	-0.662735	0.0037592	0.038833
Ndrg2	189.049	261.656	340.763	370.896	290.591	-0.659004	0.00091863	0.0139286
Tfb1m	256.636	233.284	378.832	394.427	315.795	-0.658407	0.00046612	0.00824028
Lyrm4	125.379	146.065	215.414	210.66	174.38	-0.650448	0.00450321	0.0440805
Bahcc1	517.19	662.022	937.796	910.992	757	-0.648757	0.0003679	0.00680609
Cpne5	140.072	179.692	254.412	246.517	205.173	-0.647598	0.00064609	0.0105729
Akap8l	555.392	554.837	823.589	908.751	710.642	-0.641865	5.91e-05	0.00164399
Cenpp	344.793	287.927	514.395	472.864	404.995	-0.641861	0.00061045	0.0101889
Ccdc136	384.954	431.89	552.464	719.382	522.172	-0.63879	0.00250973	0.0291647
Rtn2	135.175	118.744	213.557	181.526	162.25	-0.637794	0.00174858	0.0224349
Tmem88	95.0141	89.3204	148.562	137.825	117.68	-0.63564	0.00463259	0.0451217
Lima1	1815.06	1397.6	2479.12	2507.75	2049.88	-0.634365	3.02e-05	0.00095356
Parp14	209.619	232.233	349.12	335.039	281.503	-0.630769	4.15e-05	0.00123782
Dapp1	196.885	195.454	298.052	309.267	249.914	-0.630353	7.38e-05	0.00191316
Egln3	1180.33	1340.86	1682.46	2219.77	1605.86	-0.630198	0.00405554	0.0408636
Ripk2	198.844	158.675	269.268	281.254	227.01	-0.622779	0.00349522	0.0368502
Qdpr	864.922	921.577	1335.2	1412.99	1133.67	-0.621346	1.46e-09	1.85e-07
Akna	177.294	169.183	254.412	275.651	219.135	-0.613401	0.00102287	0.0149877
Ccdc92b	171.417	198.607	281.339	283.495	233.714	-0.610207	0.00049374	0.00864488
Soga3	186.11	164.98	261.84	273.41	221.585	-0.608371	0.00039206	0.00717408
Pdk4	164.561	160.777	241.413	254.361	205.278	-0.607745	0.00099413	0.0147317
Faap24	205.701	189.149	309.194	292.459	249.126	-0.607628	0.00214999	0.0259987
Dpp7	493.682	585.311	827.303	815.747	680.511	-0.606691	0.00074963	0.0119676
Stmn2	2258.79	1804.27	3125.37	3059.05	2561.87	-0.606071	9.61e-07	5.07e-05
AI987944	99.9117	107.185	154.133	160.236	130.366	-0.602157	0.00345052	0.0366183
Slc28a1	317.367	239.589	415.973	429.164	350.523	-0.601622	0.00040684	0.00737573
Sigirr	155.745	208.064	253.483	298.062	228.838	-0.600298	0.00499406	0.0478893
Fblim1	2667.25	2443.18	3942.46	3803.09	3213.99	-0.599922	2.23e-11	5.14e-09
Zfp459	696.444	503.347	948.009	869.533	754.333	-0.599206	0.00313664	0.0342652
Klhl24	1424.23	1401.81	2063.15	2209.69	1774.72	-0.596415	8.76e-07	4.69e-05
Nid1	1343.91	1521.6	2065.01	2262.35	1798.22	-0.594696	4.49e-05	0.00131488
Acy1	475.071	384.603	662.957	631.98	538.653	-0.59102	0.0019197	0.0238514
Zfp945	501.518	492.839	732.595	758.6	621.388	-0.584634	6.72e-07	3.78e-05
Larp1b	256.636	282.673	375.118	433.646	337.018	-0.584607	0.00177961	0.0227104
Slc25a16	207.66	222.776	314.765	330.557	268.939	-0.584223	0.00235378	0.0279179
Cobl	1536.88	1752.78	2244.21	2687.04	2055.23	-0.584014	3.1e-06	0.00013862
Tnip1	688.607	607.379	965.651	968.14	807.444	-0.577381	0.00062302	0.0103246
Tro	367.323	588.464	742.809	677.922	594.129	-0.571872	0.00370515	0.0383757
Gas2	200.803	192.302	275.768	305.905	243.694	-0.565295	0.00115168	0.016445
Arhgap39	453.521	425.586	622.102	676.801	544.502	-0.563184	0.00022498	0.00467685
Rps6ka5	371.241	308.944	506.967	497.516	421.167	-0.562456	0.00012869	0.00297468
Psme2b	270.349	316.299	489.325	376.499	363.118	-0.561576	0.00122489	0.0172393
Sin3a	4245.27	4245.35	6159.74	6371.34	5255.43	-0.56157	1.5e-06	7.44e-05
Tfdp2	1542.75	1423.87	2158.79	2207.45	1833.22	-0.557566	2.3e-06	0.0001086
Hlcs	224.312	258.504	337.978	372.017	298.202	-0.556336	0.0003975	0.00725111
Rcor2	2516.4	2397.99	3586.84	3629.4	3032.66	-0.554233	0.00080547	0.0126362
Manba	2184.34	1413.36	2734.46	2541.37	2218.38	-0.55232	0.00210209	0.0255508
9430015G10Rik	454.5	534.872	714.953	735.069	609.849	-0.55149	0.00128886	0.0179252
Rpp40	372.22	357.282	517.18	551.302	449.496	-0.550579	0.00036184	0.00673649
Zfp157	280.145	284.775	397.403	429.164	347.871	-0.549086	0.00013441	0.00308276
Ccdc171	191.987	158.675	240.484	271.169	215.579	-0.545083	0.00357257	0.0373311
Focad	495.641	551.685	689.883	830.314	641.881	-0.537549	0.00053463	0.00926431
2410003L11Rik	203.742	190.2	292.481	277.892	241.079	-0.533924	0.00144517	0.0195672
Slc29a3	214.516	217.521	298.052	327.195	264.321	-0.533269	0.0006553	0.0106939
Nusap1	1601.53	1664.51	2376.99	2348.63	1997.92	-0.532962	8.79e-09	8.92e-07
Bicdl1	222.353	214.369	301.766	329.436	266.981	-0.531389	0.0032931	0.0353528
Elmo1	621.02	673.581	987.007	879.618	790.306	-0.527924	0.00041156	0.00742706
Per1	612.204	714.563	986.078	925.559	809.601	-0.526893	0.00389912	0.039686
Rcn3	400.626	432.941	611.889	587.159	508.154	-0.524517	3.24e-05	0.00101233
Pck2	533.842	574.803	701.954	885.22	673.955	-0.517663	0.00153689	0.0203868
Upp1	4007.24	3180.86	4947.1	5332.61	4366.95	-0.516118	0.00189823	0.0237098
Bzw2	2177.49	2455.79	3292.5	3325.74	2812.88	-0.514415	4.77e-07	2.84e-05
Vegfb	266.431	302.639	421.544	391.066	345.42	-0.513956	0.00062076	0.0103016
Gpt2	1164.66	1456.45	1697.32	2044.97	1590.85	-0.513745	0.00189197	0.023682
Gm14124	623.959	569.549	855.158	840.399	722.266	-0.506552	0.00034861	0.00652099
Prps2	783.622	920.526	1311.06	1109.33	1031.13	-0.506186	0.00031525	0.00605095
Kmt5c	615.143	544.329	805.947	840.399	701.455	-0.5058	0.00036669	0.00679449
Trim23	698.403	596.871	959.152	877.377	782.95	-0.503724	0.00046655	0.00824028
Zfp217	1343.91	1164.32	1735.39	1820.86	1516.12	-0.503688	9.11e-06	0.00034589
Odf2	3618.37	3684.2	5024.17	5313.56	4410.08	-0.501442	2.89e-06	0.00013059
Abcg1	230.189	293.181	383.475	356.329	315.794	-0.499312	0.00240209	0.0282529
EU599041	555.392	550.634	792.948	768.685	666.915	-0.49767	0.00018251	0.00394742
Ccdc77	460.378	488.635	675.956	663.355	572.081	-0.496991	0.00145639	0.0196325
Gprasp2	216.475	296.334	355.62	367.534	308.991	-0.495881	0.00526249	0.0497337
Cep131	322.264	318.401	448.471	453.815	385.738	-0.494014	0.00293033	0.0328052
Zik1	290.919	263.758	378.832	402.271	333.945	-0.493864	0.00113517	0.0162685
Asns	3018.9	2581.89	3602.62	4283.79	3371.8	-0.49374	0.00021353	0.00447835
Mdc1	3857.38	3190.32	4758.62	5164.53	4242.71	-0.493647	0.00026924	0.00530438
Snhg14	853.168	871.137	1273.92	1147.42	1036.41	-0.489792	0.0010049	0.0148352
Mycn	3938.68	3820.81	5532.07	5361.75	4663.33	-0.489475	1.35e-09	1.76e-07
Crebrf	1043.2	1009.85	1378.84	1495.91	1231.95	-0.485672	0.00126947	0.0177631
Zfp953	334.019	301.588	429.9	459.418	381.231	-0.484567	0.00131708	0.0182315
Nbr1	2562.44	2163.66	3215.43	3391.85	2833.35	-0.483407	0.001894	0.023682
Pign	460.378	425.586	564.534	673.44	530.984	-0.482663	0.00376762	0.0388811
Zfp605	232.148	222.776	285.981	349.606	272.628	-0.482466	0.00507978	0.0485202
Dock6	2838.67	3587.53	4189.44	4776.83	3848.12	-0.480542	0.00144249	0.0195533
Trib3	531.883	562.193	764.164	761.962	655.051	-0.480161	4.93e-05	0.00142458
Zcwpw1	289.94	229.081	370.476	352.968	310.616	-0.479088	0.00335564	0.0358606
Rab11fip4	458.419	510.703	723.31	626.377	579.702	-0.477876	0.00083963	0.0130159
Armcx1	612.204	752.393	971.222	928.921	816.185	-0.477633	0.00030675	0.00590698
Deptor	930.551	877.442	1254.42	1262.84	1081.31	-0.477464	7.62e-06	0.00029707
Hibch	245.861	241.691	332.407	346.244	291.551	-0.477115	0.00445158	0.0437883
Madd	214.516	245.894	342.62	298.062	275.273	-0.476688	0.00312684	0.0342326
Prune2	643.549	490.737	768.807	807.904	677.749	-0.475133	0.00251185	0.0291647
Ifitm3	1095.11	1026.66	1517.19	1430.92	1267.47	-0.47452	6.29e-05	0.0017278
Stmn1	706.239	611.582	936.867	894.185	787.218	-0.474518	8.51e-05	0.0021308
Ano9	453.521	608.43	708.454	766.444	634.212	-0.473898	0.00311264	0.0342326
Slc37a1	260.554	247.996	367.69	337.28	303.38	-0.471174	0.00141062	0.0191655
Ifitm2	1523.16	1135.95	1818.02	1865.69	1585.7	-0.470216	0.00146305	0.0196619
Mrpl32	355.568	333.113	478.183	475.106	410.492	-0.469077	0.00231492	0.0274847
Kbtbd8	958.957	864.832	1269.27	1252.75	1086.45	-0.467646	0.00400286	0.0404967
Pim3	1713.19	1598.31	2268.35	2302.69	1970.64	-0.465038	0.00094206	0.0141924
Usp44	292.879	323.655	463.327	387.704	366.891	-0.465032	0.00216312	0.0261303
Psph	434.91	523.313	607.246	712.658	569.532	-0.462001	0.00158932	0.0208938
Top2a	15975.1	14653.8	20542.4	21628.5	18199.9	-0.461353	0.00015047	0.00336658
Gcat	537.76	402.467	642.529	649.909	558.166	-0.459013	0.00384076	0.0392622
Dennd2c	832.598	962.559	1288.77	1177.68	1065.4	-0.458327	0.00015482	0.00343702
Zbtb8a	842.393	787.071	1195.92	1042.09	966.87	-0.457823	0.00060699	0.0101736
Cdca3	1316.48	1188.49	1679.68	1752.51	1484.29	-0.454335	0.0011129	0.016047
Gfod1	275.247	292.13	372.333	404.512	336.056	-0.453318	0.00238173	0.028136
Kdm5b	10950.1	10177.3	14352.9	14513.1	12498.4	-0.450258	0.00055626	0.00954637
Prr11	453.521	399.315	580.319	583.797	504.238	-0.448895	0.0022424	0.0268131
Pdpk1	1894.4	1790.61	2536.69	2489.82	2177.88	-0.447887	0.00509393	0.0485305
Ift80	379.077	342.57	492.111	490.793	426.138	-0.445757	0.00347645	0.0367194
Rfc4	618.081	613.684	795.734	879.618	726.779	-0.443736	0.00133465	0.0184097
Fig4	823.782	777.613	1073.36	1100.36	943.779	-0.440837	0.00474098	0.0459114
Dnajb9	521.108	583.21	708.454	789.975	650.687	-0.440295	0.00096581	0.0144653
Rnf138	1636.79	1444.89	2083.58	2096.52	1815.44	-0.439819	0.00018901	0.00405074
Nln	649.426	732.427	949.866	916.595	812.079	-0.433701	0.0001757	0.00381422
Aim2	621.02	590.566	820.803	814.627	711.754	-0.432774	0.00154183	0.0204292
Pgap1	1462.43	1262.04	1826.38	1846.64	1599.37	-0.430985	0.00024061	0.00486433
Brsk1	327.162	342.57	437.329	465.021	393.02	-0.430102	0.00180738	0.0229651
Slc25a12	989.322	836.459	1270.2	1188.88	1071.22	-0.429609	0.00158414	0.020849
Ankrd27	1288.08	1413.36	1776.24	1858.96	1584.16	-0.428306	3.26e-05	0.00101345
Tmem69	326.182	317.35	435.471	430.284	377.322	-0.427947	0.00185851	0.0234125
Tbl2	897.247	903.712	1151.35	1268.44	1055.19	-0.42612	7.74e-05	0.00196655
Nubp2	714.075	638.904	948.009	869.533	792.63	-0.42585	0.00345144	0.0366183
Prune	1313.55	1066.59	1570.11	1623.65	1393.47	-0.424213	0.00206533	0.0252209
Ift52	527.965	470.771	620.245	719.382	584.591	-0.423655	0.00318258	0.0346427
Cds2	1895.38	1833.7	2538.55	2455.09	2180.68	-0.42127	6.44e-05	0.00174902
Pitrm1	2186.3	2233.01	2926.67	2973.89	2579.97	-0.417029	3.11e-05	0.00097779
Oip5	356.548	350.977	485.611	458.298	412.858	-0.415867	0.00418509	0.0418012
Zfp770	735.625	634.7	935.939	890.823	799.272	-0.41477	0.00347658	0.0367194
Dnmt3a	4439.22	4443.95	6300.87	5533.19	5179.31	-0.413799	0.00020775	0.00438847
Gpd1l	436.869	448.704	582.176	597.244	516.248	-0.413394	0.00046682	0.00824028
Hdac4	1010.87	1161.17	1370.48	1517.2	1264.93	-0.410863	0.00045964	0.00816944
Ttyh3	420.217	421.382	600.746	512.083	488.607	-0.403027	0.00323286	0.0349935
Zfp277	545.596	533.821	730.738	694.73	626.221	-0.401183	0.00157809	0.0208159
Zbtb11	1560.39	1347.16	1894.16	1945.24	1686.74	-0.40108	0.00353973	0.0370867
Prps1	1615.24	1469.06	2022.3	2033.77	1785.09	-0.395137	0.00063461	0.0104285
Gprasp1	1126.46	1345.06	1601.68	1648.3	1430.37	-0.395036	0.00087009	0.0133823
Cars	2209.81	2267.69	2727.04	3157.66	2590.55	-0.394274	0.00015084	0.00336779
Nphs1	1172.49	1272.55	1623.97	1588.91	1414.48	-0.394005	4.46e-05	0.00130895
Fam117b	805.171	900.56	1109.57	1129.5	986.199	-0.392507	0.00036929	0.00682114
Cep78	733.666	732.427	970.294	950.211	846.649	-0.389509	0.0001679	0.00368556
Wdr7	646.488	635.751	817.089	859.448	739.694	-0.38682	0.00416157	0.0416369
Rrp9	1669.11	1463.8	2060.37	2032.64	1806.48	-0.385655	0.00032896	0.00627312
Zranb3	821.823	715.614	1047.36	954.693	884.873	-0.380953	0.00421057	0.0419489
Mbtd1	2818.1	2799.41	3705.69	3601.39	3231.15	-0.379364	4.27e-05	0.00126728
Tns3	5530.41	5172.18	7126.32	6765.77	6148.67	-0.376304	5.44e-06	0.00022228
Pcyt1b	1390.93	1657.16	1889.52	2066.26	1750.97	-0.376059	0.00119023	0.0167917
Zfp985	1274.36	1297.77	1708.46	1628.13	1477.18	-0.375408	7.02e-05	0.00186072
Aqr	4052.3	4118.2	5290.65	5299	4690.04	-0.374159	8.95e-07	4.77e-05
Edem3	1132.33	1056.08	1411.34	1420.83	1255.15	-0.372021	0.00073869	0.0118251
Ube2g1	1735.72	1868.37	2445.7	2217.53	2066.83	-0.371693	0.00034659	0.00649355
Nipsnap1	1159.76	1257.84	1630.46	1495.91	1385.99	-0.370914	0.00382758	0.0392615
Usf1	1412.48	1236.83	1759.53	1666.23	1518.77	-0.370811	0.00089511	0.0136955
Taf5	738.563	669.378	855.158	964.778	806.969	-0.370301	0.00310461	0.0342326
Mat2b	1235.18	1091.81	1527.4	1476.86	1332.81	-0.368543	0.00114647	0.0163905
Srm	3318.64	3154.59	4429	3918.5	3705.18	-0.366859	0.00039389	0.00719635
Slc7a3	3269.66	3057.91	4337.07	3808.69	3618.33	-0.364398	0.00061082	0.0101889
Aldh2	1810.17	1710.75	2208	2319.5	2012.1	-0.362764	0.00206861	0.0252221
Spc24	780.683	730.326	1013.01	927.8	862.954	-0.361144	0.00091685	0.0139196
Amer1	500.538	499.144	649.029	634.221	570.733	-0.360262	0.00274612	0.031197
Aplp1	814.966	937.339	1173.64	1074.59	1000.13	-0.359534	0.00260326	0.0299121
Kdm4c	3223.62	3532.89	4047.38	4617.71	3855.4	-0.358937	0.00239359	0.0281912
Mcm9	355.568	355.18	455.899	454.936	405.396	-0.357851	0.00421929	0.0419497
Plcg1	1408.56	1338.76	1740.03	1779.4	1566.69	-0.357321	0.00462615	0.0450963
Slc30a1	552.453	619.989	789.234	712.658	668.584	-0.357265	0.00446215	0.0438244
Adam23	1466.35	1680.27	1924.8	2105.48	1794.23	-0.357075	0.00143645	0.0194939
Gid4	1110.78	1081.3	1402.05	1400.66	1248.7	-0.354521	0.00021844	0.00456506
Fut9	1172.49	1091.81	1428.05	1466.78	1289.78	-0.354409	0.00023008	0.00474455
Sox12	842.393	933.136	1133.71	1135.1	1011.08	-0.353687	0.00100488	0.0148352
Nr0b1	1175.43	1277.81	1548.76	1581.07	1395.77	-0.351394	0.00027038	0.00530438
Gid8	2288.17	2286.6	2873.74	2958.2	2601.68	-0.350275	0.00112948	0.0162264
Cep68	1035.36	1069.74	1381.62	1296.46	1195.8	-0.347308	0.00426224	0.0421939
Serf2	618.081	638.904	793.877	802.301	713.291	-0.344653	0.00397841	0.0403187
Arl4a	765.99	832.256	990.721	1037.61	906.645	-0.343805	0.00135673	0.0186269
Exosc9	756.195	754.495	954.509	961.416	856.654	-0.342834	0.00104827	0.0152459
Srl	853.168	745.037	1035.29	990.55	906.011	-0.342067	0.00377708	0.0388811
Txlng	1030.46	1023.51	1259.06	1343.52	1164.14	-0.341527	0.00063227	0.0104191
Lef1	948.182	1066.59	1287.84	1261.72	1141.08	-0.339633	0.00166194	0.0215357
Lmnb2	1691.64	1673.97	2121.65	2134.61	1905.47	-0.338717	5.62e-05	0.00158997
Tomm34	1176.41	1104.42	1435.48	1448.85	1291.29	-0.338673	0.00130579	0.0180965
Ppp6r3	4305.02	4252.7	5362.15	5446.91	4841.69	-0.336941	4.35e-05	0.00128844
Zfp850	959.936	966.762	1221.92	1210.17	1089.7	-0.336068	0.00137246	0.0187991
Ncapg	2574.2	2394.84	3008.37	3256.27	2808.42	-0.334266	0.00052979	0.00919395
Nol11	2422.37	2333.89	2956.38	3036.64	2687.32	-0.333455	5.75e-05	0.00161561
Atr	1617.2	1623.53	1920.16	2162.63	1830.88	-0.333236	0.00072245	0.0116326
Tfe3	2136.35	2224.6	2880.24	2611.96	2463.29	-0.332741	0.00187216	0.023534
Fzr1	1273.38	1238.93	1575.68	1583.31	1417.83	-0.33045	0.00146444	0.0196619
Prim1	1086.3	1010.9	1296.2	1339.04	1183.11	-0.329473	0.00437895	0.0432193
Slc16a3	2296.01	2280.3	2704.75	3044.49	2581.39	-0.329186	0.00358283	0.0373389
Utp14a	1736.7	1566.79	2166.22	1979.98	1862.42	-0.327799	0.00255218	0.0294402
Cstf3	1648.54	1634.04	2020.44	2097.64	1850.16	-0.327139	0.00339856	0.0362534
Glo1	968.752	923.678	1181.07	1192.25	1066.44	-0.326661	0.00129137	0.0179389
Psat1	4871.19	5058.69	5874.69	6577.52	5595.52	-0.326554	0.00216573	0.0261303
Morc3	3309.82	2853	3890.46	3828.86	3470.53	-0.324882	0.00378612	0.0389402
Tars	4204.13	4088.77	5034.38	5338.21	4666.38	-0.322828	0.00016095	0.0035597
Ankhd1	2759.33	2643.88	3325	3427.71	3038.98	-0.321648	7.05e-05	0.00186407
Ttf2	1850.33	1668.72	2228.43	2168.23	1978.92	-0.321224	0.00199964	0.0246429
Zfp654	1406.6	1192.69	1659.25	1582.19	1460.18	-0.318517	0.00485626	0.0467584
G2e3	3806.44	4241.14	4765.12	5241.85	4513.64	-0.314377	0.00225695	0.0269597
Vbp1	1647.56	1648.75	2102.15	1995.67	1848.53	-0.314001	0.00077676	0.012284
Mrpl24	1156.82	1096.01	1390.91	1408.51	1263.06	-0.313385	0.00438156	0.0432193
Nasp	15611.7	15089.9	19210.9	18905.6	17204.5	-0.312102	3.5e-05	0.00106358
Hist1h3d	1126.46	1187.44	1389.05	1483.58	1296.63	-0.312054	0.00251693	0.0291765
Rara	899.206	959.406	1175.49	1125.01	1039.78	-0.307727	0.00211684	0.0256507
Kank2	1388.97	1561.53	1831.02	1820.86	1650.6	-0.307683	0.0032514	0.0350945
Cep192	4212.95	3966.88	5024.17	5093.94	4574.48	-0.306798	0.00013289	0.00305978
Zfp638	4303.06	4094.03	5281.37	5102.9	4695.34	-0.306439	0.00014458	0.00329044
Pla2g6	1044.18	1104.42	1311.99	1344.64	1201.31	-0.3062	0.00120648	0.0170005
Alg13	7016.35	6712.69	8640.72	8254.96	7656.18	-0.299423	0.000486	0.00852194
Nudcd1	1121.56	1168.52	1366.77	1446.61	1275.86	-0.296904	0.00529704	0.0499799
Esrrb	6240.57	5966.6	7498.65	7487.39	6798.3	-0.295891	0.00029307	0.00568079
Elac2	1397.78	1530.01	1892.3	1700.97	1630.27	-0.295486	0.00375484	0.038822
Ssr2	2458.61	2512.53	3091.01	2985.1	2761.81	-0.28957	0.00030036	0.00579949
Rbpms2	2489.96	2477.85	3043.66	3027.68	2759.79	-0.289404	0.00020153	0.00427237
Ccne1	3914.19	3730.44	4831.97	4507.9	4246.12	-0.288956	0.00157384	0.0207832
Phc1	8184.93	8615.74	9927.64	10582.3	9327.65	-0.287805	0.00031846	0.00610269
Zfp141	1679.89	1635.09	2021.37	2009.11	1836.36	-0.281953	0.00116016	0.0164885
Ercc6l2	1420.31	1392.35	1612.82	1804.06	1557.39	-0.280743	0.0040565	0.0408636
Cacybp	5524.53	5156.42	6509.79	6463.23	5913.49	-0.280474	0.00138579	0.0189155
Chaf1b	1299.83	1296.72	1558.04	1591.16	1436.44	-0.278385	0.00166054	0.0215357
Rad50	2219.61	2075.39	2530.19	2662.38	2371.89	-0.273794	0.00221951	0.0266205
Zfp652	1092.17	1114.93	1316.63	1349.12	1218.21	-0.272388	0.00286102	0.0321824
Helb	1926.73	1998.68	2266.49	2470.77	2165.67	-0.271214	0.00259549	0.0298519
Insig1	2291.11	2552.46	2958.23	2870.8	2668.15	-0.267185	0.00414888	0.0415453
Lars	5685.17	5743.83	6570.14	7183.73	6295.72	-0.267138	0.00115318	0.0164464
Fkbp5	2912.13	2795.2	3444.77	3398.57	3137.67	-0.261885	0.00105339	0.0152825
Clk1	2219.61	2045.96	2527.41	2579.46	2343.11	-0.259701	0.00296223	0.0330053
Dkc1	4716.42	4534.32	5677.84	5396.48	5081.27	-0.259577	0.00090728	0.0138197
Vkorc1l1	1444.8	1417.57	1683.39	1737.95	1570.93	-0.257349	0.0032197	0.0349449
Sephs2	2558.52	2468.4	2985.16	3018.71	2757.7	-0.256219	0.0047884	0.0462944
Stip1	7597.21	7799.25	9056.69	9278	8432.79	-0.251978	0.00056275	0.009624
Pola1	2888.62	2831.98	3448.49	3361.6	3132.67	-0.251504	0.00135139	0.0185835
Xrcc5	2603.58	2409.55	2919.24	3033.28	2741.41	-0.247788	0.00385585	0.0393819
Thada	2404.74	2330.74	2851.46	2771.08	2589.5	-0.24771	0.00236233	0.0279891
Iars	6056.41	6224.06	7077.11	7452.66	6702.56	-0.242646	0.00128422	0.0179252
Wdr77	4433.34	4227.48	5175.52	5068.17	4726.13	-0.242159	0.00145715	0.0196325
Nol6	3049.27	2855.1	3539.48	3409.78	3213.41	-0.235077	0.00466393	0.0453009
Nat10	2820.06	2875.07	3319.43	3373.92	3097.12	-0.233	0.00241009	0.0283006
Mga	9830.53	8996.14	10771.7	11291.6	10222.5	-0.228867	0.00516476	0.0490069
Akap12	16188.6	16652.5	19154.2	19154.4	17787.4	-0.222166	0.00149641	0.0199849
Smarcc1	8998.91	8882.65	10709.4	10072.5	9665.87	-0.216855	0.00484414	0.0467182
Dhx36	2804.39	2801.51	3247.93	3261.87	3028.92	-0.215668	0.00481799	0.0465423
Rev3l	3320.6	3314.31	2799.46	2895.45	3082.46	0.220403	0.00394001	0.0399984
Scaf11	7245.56	7322.17	6325.94	6115.86	6752.38	0.22758	0.00270448	0.0308641
Lama5	9327.05	9766.4	7969.41	8290.82	8838.42	0.231731	0.00497613	0.0477563
Rock2	3723.18	3524.48	3111.44	3054.57	3353.42	0.233178	0.00508443	0.0485202
Ctnna1	10644.5	10929.7	9050.19	9266.8	9972.79	0.236123	0.00075689	0.0120182
Ptp4a2	3753.55	3801.9	3332.42	3074.74	3490.65	0.237831	0.00392222	0.0398866
Pan3	1946.32	2058.57	1677.82	1693.12	1843.96	0.248612	0.0034688	0.0367194
Pdia3	8212.35	8668.28	7308.31	6885.67	7768.65	0.250091	0.00247985	0.0289464
Rock1	3110	3056.86	2605.4	2574.98	2836.81	0.251477	0.00148813	0.0199196
Arpc2	2678.03	2610.26	2208	2218.65	2428.73	0.256584	0.00118572	0.0167481
Fnbp1l	2594.77	2651.24	2202.43	2178.31	2406.69	0.260045	0.00299252	0.0332483
Yap1	5057.3	4936.79	4257.22	4033.92	4571.31	0.269505	0.00067877	0.011031
Sptan1	12008	11138.8	9434.6	9762.07	10585.9	0.269957	0.00061223	0.0101889
Slc38a4	5405.03	5427.53	4431.78	4539.27	4950.9	0.272024	0.00038596	0.00708448
Sos1	2526.2	2598.7	2029.72	2213.05	2341.92	0.272515	0.00278459	0.0315337
Myadm	2403.76	2349.65	2013.94	1914.99	2170.59	0.274827	0.00104234	0.0152161
Rasa1	1621.12	1639.29	1340.77	1349.12	1487.57	0.277506	0.00334554	0.0357851
Med13	4599.86	4650.97	3747.47	3881.52	4219.95	0.27809	0.00023803	0.00485393
Alpl	2638.85	2726.9	2170.86	2251.15	2446.94	0.279077	0.00061964	0.0102975
Pdcd6ip	2190.22	2335.99	1800.38	1923.95	2062.64	0.281322	0.00173748	0.0223179
Elovl6	4716.42	4476.53	3731.68	3803.09	4181.93	0.286965	0.00025759	0.00516324
Mdm2	3128.61	2759.48	2394.63	2430.43	2678.29	0.287251	0.00261001	0.0299604
Fam129b	1848.37	1632.99	1403.91	1444.37	1582.41	0.289561	0.00411228	0.0413194
Notch2	2275.44	2258.23	1835.67	1870.17	2059.88	0.290882	0.00140126	0.0190604
Tcf7l1	2369.48	2424.26	2052.01	1865.69	2177.86	0.291146	0.00184716	0.0233193
Kif13a	1793.51	1648.75	1357.48	1448.85	1562.15	0.294673	0.00438217	0.0432193
Ptpn11	2657.46	2568.22	2121.65	2132.37	2369.93	0.296793	0.0008249	0.0128383
Prkar1a	2302.87	2389.58	1909.02	1910.51	2127.99	0.296949	0.00033504	0.00632757
Slc44a1	885.492	926.831	706.597	767.564	821.621	0.297946	0.00420847	0.0419489
Tmem184b	800.273	743.987	614.674	637.583	699.129	0.302385	0.0049621	0.0476605
Clstn1	2072.68	2422.16	1811.52	1832.07	2034.61	0.302907	0.00383953	0.0392622
Uaca	1509.45	1554.18	1204.28	1274.04	1385.49	0.305876	0.00081972	0.0127746
Ano6	1361.54	1454.35	1144.85	1130.62	1272.84	0.307426	0.00170269	0.0219669
Aak1	1348.81	1363.98	1073.36	1118.29	1226.11	0.307757	0.00083776	0.013004
Mkln1	924.673	1011.95	762.307	800.06	874.747	0.309808	0.00366025	0.0380111
Cdc42se1	1335.1	1412.31	1159.71	1053.3	1240.1	0.312062	0.00187437	0.0235366
Msn	2529.14	2310.77	2009.3	1885.86	2183.77	0.313301	0.00138978	0.018948
Kmt2a	4548.92	4503.85	3531.13	3742.58	4081.62	0.31567	0.00026031	0.00520886
Kras	2435.1	2794.15	2105.86	2092.03	2356.79	0.31694	0.00325712	0.0350945
Rab11a	699.382	768.156	582.176	595.002	661.179	0.318064	0.0052891	0.0499451
Epb41	1570.18	1853.66	1331.48	1412.99	1542.08	0.319086	0.00500129	0.0478961
Scyl2	1390.93	1268.35	1058.5	1072.35	1197.53	0.319605	0.00117529	0.0166207
Rapgef2	987.363	896.357	775.306	732.828	847.964	0.320819	0.00281954	0.0318219
Diaph2	1115.68	1058.18	828.232	910.992	978.272	0.321819	0.0020351	0.0249427
Txn1	3968.06	3895.42	3100.3	3185.67	3537.36	0.323033	0.00033656	0.00634613
Tfap2c	2004.11	1723.36	1478.19	1494.79	1675.11	0.326288	0.0050989	0.0485386
Ptpn13	1144.09	1093.91	913.654	866.171	1004.46	0.330474	0.00341096	0.0363527
Mink1	1188.17	1218.96	970.294	942.367	1079.95	0.331731	0.00152005	0.0202089
Dynll2	2127.53	1924.07	1601.68	1612.45	1816.43	0.334065	0.00049487	0.00865174
Stag1	3203.05	3481.39	2651.83	2646.7	2995.74	0.335218	0.00071599	0.0115719
Pphln1	1503.57	1583.6	1331.48	1114.93	1383.4	0.335618	0.00350917	0.036931
Sox13	950.141	1025.61	812.447	752.997	885.298	0.335828	0.00247108	0.0289013
Tln1	4469.58	3957.42	3242.36	3423.23	3773.15	0.338288	0.00092229	0.0139661
Arpc1b	1180.33	984.626	857.944	853.845	969.186	0.338833	0.00383072	0.0392615
Plxna1	3428.34	3796.64	2756.75	2951.48	3233.3	0.339952	0.00043634	0.00781433
Mapk14	2880.79	2774.19	2269.28	2191.76	2529	0.342141	0.00116425	0.0165243
Etnk1	5800.76	5720.71	4464.28	4619.95	5151.43	0.342888	1.07e-05	0.00039513
Chp1	840.434	881.645	701.026	656.632	769.934	0.343032	0.00150462	0.0200492
Pramef12	804.192	709.309	598.889	593.882	676.568	0.343572	0.00325135	0.0350945
Src	1278.28	1321.94	978.65	1062.26	1160.28	0.349421	0.0003834	0.00704852
Hspg2	9760.01	9809.48	7409.52	7936.73	8728.93	0.350721	0.00093474	0.0141183
Ash1l	1775.88	1980.81	1414.12	1522.8	1673.4	0.355157	0.00086982	0.0133823
Esrp1	2933.68	3079.98	2375.13	2326.22	2678.75	0.355167	1.84e-05	0.00062444
Myo1b	1831.72	1516.35	1260.92	1355.84	1491.21	0.355543	0.00311442	0.0342326
Mcfd2	521.108	484.432	395.546	389.945	447.758	0.356305	0.00412017	0.0413634
Ddah1	1144.09	1152.76	915.512	876.256	1022.15	0.358271	0.00060537	0.0101609
Utp14b	1663.24	1579.4	1240.49	1288.61	1442.93	0.35854	0.00026582	0.00526947
S100a10	1074.54	945.746	814.304	760.841	898.858	0.359075	0.00161292	0.0211097
Senp1	2237.24	2327.59	1741.89	1815.26	2030.49	0.359838	0.00216791	0.0261303
Ube2r2	1416.4	1530.01	1208.92	1085.8	1310.28	0.360639	0.00229456	0.0272705
Nptn	1525.12	1429.13	1105.86	1193.37	1313.37	0.361646	0.00032758	0.0062671
Setd2	6606.91	6830.39	5170.88	5273.22	5970.35	0.363555	3.61e-06	0.00015719
Ryk	1397.78	1383.94	1115.14	1046.58	1235.86	0.363802	0.0002099	0.00442602
Ptpn3	1794.49	1833.7	1392.77	1423.08	1611.01	0.365683	0.00057096	0.00973609
Six4	2172.59	1850.51	1495.83	1614.69	1783.4	0.371153	0.0011347	0.0162685
Pxn	856.106	961.508	661.1	741.792	805.127	0.373643	0.00282403	0.0318271
Obsl1	710.157	822.799	555.249	627.498	678.926	0.374174	0.00327065	0.0351886
Slk	1916.93	2202.54	1594.25	1579.95	1823.42	0.376065	0.00191239	0.0237857
Col4a3bp	1502.59	1575.19	1171.78	1196.73	1361.57	0.377914	3.94e-05	0.00118241
Cited2	1033.4	860.629	714.025	740.672	837.181	0.380741	0.00197624	0.0244762
Hectd1	6877.26	7593.29	5667.63	5442.42	6395.15	0.381254	9.84e-05	0.00238627
Tead1	5563.71	5855.22	4116.09	4645.73	5045.19	0.382126	0.00029203	0.00566994
Fndc3b	983.445	875.34	673.17	751.877	820.958	0.38335	0.00226963	0.0270562
Clic1	605.348	660.971	527.394	442.61	559.081	0.384578	0.00369302	0.0382838
Elmsan1	1316.48	1410.21	1035.29	1053.3	1203.82	0.384625	6.68e-05	0.00180363
Gpc1	759.133	922.627	616.531	671.199	742.373	0.385143	0.00377606	0.0388811
Ncstn	1021.65	1205.3	865.372	834.796	981.779	0.38939	0.00209639	0.0255079
Kctd15	733.666	597.921	522.751	491.914	586.563	0.392143	0.00404131	0.0408155
F11r	1355.67	1434.38	1039	1086.92	1228.99	0.392202	7.44e-05	0.00191431
Sec24b	1459.5	1497.43	1175.49	1075.71	1302.03	0.3934	0.00075345	0.0119874
Dag1	5826.23	6417.41	4581.27	4735.37	5390.07	0.39415	7.46e-05	0.00191567
Mpzl2	807.13	1045.57	697.312	711.538	815.388	0.395115	0.00459446	0.0448617
Acsl3	2194.14	2359.11	1692.67	1769.32	2003.81	0.395293	0.00095367	0.0143124
Trabd	347.732	367.79	254.412	289.097	314.758	0.396692	0.00488393	0.0469864
Mib1	1716.13	1806.37	1259.06	1416.35	1549.48	0.39684	0.00012013	0.00280378
Lzic	508.374	529.618	378.832	407.874	456.174	0.399899	0.00213184	0.0258059
Capn15	740.522	749.241	540.393	587.159	654.329	0.401889	0.00269096	0.0307396
Cux1	1420.31	1680.27	1163.42	1182.16	1361.54	0.402594	0.00072271	0.0116326
Atp11a	1818.98	2109.01	1334.27	1635.98	1724.56	0.40321	0.00164383	0.0214427
Hmox2	536.781	570.6	442.9	394.427	486.177	0.403288	0.00392998	0.0399311
Slc9a3r1	2049.17	1808.48	1560.83	1355.84	1693.58	0.403399	0.00054359	0.00937805
Flii	1327.26	1497.43	1047.36	1088.04	1240.02	0.403588	0.00114022	0.016321
Polg	1535.9	1365.03	1064.07	1128.38	1273.34	0.403969	0.00019558	0.00416137
Fam135a	808.11	925.78	633.244	676.801	760.984	0.404395	0.00145834	0.0196325
Rac1	3397	3871.25	2831.03	2653.42	3188.17	0.406262	0.00348431	0.036768
Pard6b	908.021	858.527	659.243	673.44	774.808	0.4066	0.00012281	0.00284439
Podxl	1591.73	1772.75	1229.35	1307.66	1475.37	0.407254	0.0005784	0.00984873
Sh3glb1	1377.21	1391.3	1077.07	1009.6	1213.8	0.407907	2.93e-05	0.00093284
Oat	755.215	879.543	611.889	619.654	716.575	0.408611	0.00353145	0.037033
Gas2l1	626.897	602.125	473.54	451.574	538.534	0.409806	0.00051398	0.00895928
Dhx32	1039.28	1114.93	806.876	814.627	943.927	0.409826	0.00010316	0.00246954
Atrnl1	455.48	479.178	359.334	344.003	409.499	0.410222	0.00116033	0.0164885
Kansl3	1278.28	1355.57	962.866	1017.44	1153.54	0.411449	0.00115691	0.0164796
Osbpl3	330.101	304.74	232.128	244.276	277.811	0.41421	0.00379422	0.0389554
Mef2a	571.064	633.65	484.683	419.079	527.119	0.414676	0.00322541	0.0349449
Man1a2	1707.32	1853.66	1334.27	1331.19	1556.61	0.417888	1.05e-05	0.00039002
Tagln2	1835.63	1815.83	1378.84	1353.6	1595.98	0.418285	2.06e-06	9.83e-05
Ptpn12	1382.11	1644.55	1153.21	1110.45	1322.58	0.41907	0.00158357	0.020849
Rap2c	889.41	812.29	699.169	571.471	743.085	0.421422	0.00146721	0.0196619
Galnt1	1283.18	1519.5	1017.65	1074.59	1223.73	0.421759	0.00077845	0.0122943
Ercc5	622.979	613.684	440.114	482.949	539.932	0.421951	0.00099847	0.0147774
Flot2	668.037	623.141	456.827	506.48	563.622	0.42262	0.00312973	0.0342326
Polk	401.606	424.535	293.409	322.713	360.566	0.42317	0.00190219	0.023734
Map3k2	936.428	1003.54	725.167	721.623	846.69	0.423179	0.00010287	0.00246954
Pgm2l1	736.604	707.208	507.895	568.11	629.954	0.424198	0.00078282	0.0123467
Fut8	501.518	522.262	398.331	364.173	446.571	0.425088	0.00104494	0.0152163
Tbc1d2b	411.401	380.4	298.052	291.338	345.298	0.425915	0.00461145	0.0449903
Atrn	626.897	593.718	447.542	460.539	532.174	0.426716	0.00283344	0.0319026
Lgalsl	489.763	513.855	378.832	367.534	437.496	0.427254	0.00523555	0.0495357
Mylpf	2120.68	1632.99	1345.41	1444.37	1635.86	0.428149	0.00202318	0.0248743
Foxh1	983.445	907.916	745.594	659.993	824.237	0.428251	0.00199403	0.0246188
Agrn	4465.66	4555.34	3454.06	3249.54	3931.15	0.428352	1.36e-07	9.61e-06
Iffo2	708.198	914.221	599.818	603.967	706.551	0.430569	0.00236454	0.0279891
Cul7	2295.03	2288.7	1644.39	1754.75	1995.72	0.431352	9.84e-07	5.17e-05
Tulp4	462.337	383.552	327.764	299.182	368.209	0.432127	0.00362977	0.0377612
Prkar2a	1618.18	1599.36	1168.99	1213.54	1400.02	0.433463	1.66e-06	7.99e-05
Pcsk6	1014.79	918.424	634.173	796.698	841.021	0.434108	0.00135199	0.0185835
Serpinb6a	1164.66	1030.86	809.661	814.627	954.952	0.434755	7.42e-05	0.00191431
1700025G04Rik	306.592	284.775	214.486	222.986	257.21	0.434862	0.00307846	0.0340105
Bmpr2	1526.1	1572.04	1072.43	1219.14	1347.43	0.435068	7.43e-05	0.00191431
Degs1	1904.2	2013.39	1536.69	1358.08	1703.09	0.436517	3.62e-05	0.00109094
Pcnx	1147.03	1161.17	785.52	919.957	1003.42	0.436588	0.00014597	0.00330965
Tmem109	371.241	391.959	286.91	275.651	331.44	0.440052	0.0051434	0.0489226
Dgka	969.732	907.916	696.383	686.886	815.229	0.440844	3.01e-05	0.00095207
Arf5	868.84	891.103	643.458	652.15	763.888	0.4419	8.11e-05	0.00203917
Add1	1765.11	1721.26	1327.77	1238.19	1513.08	0.442226	0.00042169	0.00759001
Id3	603.389	609.481	495.825	396.668	526.341	0.442511	0.00192324	0.0238701
Baz2b	956.998	1024.56	701.026	755.239	859.455	0.444361	0.00011033	0.00261135
Lrp1	2645.7	2176.27	1717.74	1820.86	2090.14	0.44644	0.00019233	0.00409948
Csrp1	1292.98	914.221	848.659	768.685	956.135	0.448589	0.00501309	0.0479545
F2r	756.195	704.055	489.325	580.436	632.503	0.448927	0.00101037	0.014864
Amotl2	3351.94	2807.81	2263.71	2245.55	2667.25	0.449984	4.59e-05	0.00133808
2008-03-01	550.494	555.888	402.974	405.633	478.747	0.452341	0.00026751	0.00528992
Rbms2	2174.55	1752.78	1392.77	1475.74	1698.96	0.45325	0.00027049	0.00530438
Ctgf	3777.06	3434.11	2470.77	2795.73	3119.41	0.453389	0.00010007	0.00242267
Rasa2	633.754	644.158	477.254	454.936	552.526	0.455092	0.00066391	0.0108043
Igf1r	1750.41	2004.98	1394.62	1342.4	1623.1	0.456359	7.02e-05	0.00186072
Cpt1c	446.664	553.787	353.763	374.258	432.118	0.4586	0.00414225	0.0415142
Plxnb2	2057.99	1903.05	1415.98	1463.41	1710.11	0.460113	1.27e-06	6.51e-05
Selenoi	1338.03	1325.09	1043.65	891.943	1149.68	0.460349	5.23e-05	0.00149818
Amph	324.223	311.045	222.843	238.673	274.196	0.460987	0.00165952	0.0215357
B4galt1	1608.38	1576.24	1172.71	1137.34	1373.67	0.4632	5.35e-07	3.1e-05
Cast	1000.1	756.596	646.243	627.498	757.609	0.46379	0.00146586	0.0196619
Trio	1601.53	1714.95	1214.49	1190	1430.24	0.463917	2.95e-05	0.00093722
Myc	1175.43	1394.45	1003.72	858.327	1107.98	0.464812	0.00063434	0.0104285
Ncs1	345.773	383.552	268.34	259.963	314.407	0.465197	0.00182706	0.0231651
Smad3	489.763	596.871	382.546	404.512	468.423	0.465323	0.0010256	0.0150089
Arhgef17	805.171	928.932	615.603	639.824	747.382	0.466013	0.00010324	0.00246954
Slc5a3	660.201	567.447	445.685	442.61	528.986	0.466786	0.00059705	0.0100498
Ncoa7	592.614	667.276	412.259	498.637	542.696	0.46794	0.00239062	0.0281844
Lrrfip1	810.069	919.475	616.531	633.101	744.794	0.468889	0.0001489	0.00335104
Prag1	954.059	957.305	678.741	699.212	822.329	0.472076	8.14e-05	0.00204115
Kank1	769.908	564.295	466.112	495.275	573.898	0.472788	0.00300091	0.0332787
Dna2	1924.77	1955.59	1402.05	1387.22	1667.41	0.476304	0.00117062	0.0165746
Adam10	1021.65	1000.39	734.452	718.261	868.687	0.477059	7.43e-06	0.00029158
Dvl3	951.121	876.391	653.672	657.752	784.734	0.478747	1.1e-05	0.00040339
Gsto1	605.348	698.801	479.111	456.057	559.829	0.479811	0.0002814	0.00549999
Kif1c	1039.28	1179.03	806.876	782.131	951.829	0.481334	1.74e-05	0.00059975
Hist1h4k	2583.99	3127.27	2107.72	1968.77	2446.94	0.48648	0.00165848	0.0215357
Tpbg	316.387	286.876	225.628	203.937	258.207	0.489912	0.00429306	0.0424472
Plpp3	583.798	539.075	380.689	417.958	480.38	0.491563	0.00014833	0.00335104
1700017B05Rik	1704.38	1415.47	1120.71	1098.12	1334.67	0.491672	6.11e-05	0.00169085
Zfhx2	1004.02	1053.98	732.595	730.587	880.294	0.492131	2.64e-06	0.0001229
Kctd10	1119.6	1135.95	839.374	764.203	964.78	0.492183	2.94e-06	0.00013237
Aif1l	259.575	238.538	174.56	179.285	212.989	0.493354	0.00221262	0.0265921
Myo1c	2180.43	2536.7	1658.32	1690.88	2016.58	0.494091	4.33e-06	0.00018182
Pomgnt1	659.222	611.582	463.327	438.128	543.065	0.495414	0.00075356	0.0119874
Eml3	463.316	435.043	317.551	319.352	383.815	0.49622	0.0027469	0.031197
Inf2	502.497	490.737	331.478	372.017	424.182	0.497594	0.00026603	0.00526947
Ptpra	620.041	838.561	510.681	522.168	622.863	0.497957	0.00163669	0.021397
Nf1	1565.28	1864.17	1194.99	1232.59	1464.26	0.498461	0.00277397	0.0314437
Unc5b	1142.13	851.171	764.164	643.185	850.162	0.502178	0.0017155	0.0220838
Zc3hav1l	688.607	693.547	467.041	508.722	589.479	0.502317	0.00023106	0.00474455
Dock7	1410.52	1642.44	1038.07	1116.05	1301.77	0.503109	0.00010268	0.00246954
Nfkb1	815.946	1016.15	632.316	659.993	781.102	0.503545	0.00203751	0.0249463
Paip1	1375.26	1505.84	1023.22	1008.48	1228.2	0.503931	5.72e-07	3.3e-05
Cdkn1a	543.637	458.161	359.334	346.244	426.844	0.505715	0.00033331	0.00630499
Cd24a	920.755	1090.76	740.952	674.56	856.757	0.506959	0.00024054	0.00486433
Socs2	2523.26	2925.51	2044.58	1783.89	2319.31	0.509163	6.95e-05	0.00185366
Syne1	510.334	361.485	284.124	328.316	371.065	0.509459	0.00448781	0.0440029
Lrba	1799.39	1980.81	1192.21	1462.29	1608.68	0.510022	0.00133081	0.0183784
Mllt3	441.767	365.688	266.483	300.303	343.56	0.51058	0.0029595	0.0330053
Atn1	1085.32	988.83	729.809	726.105	882.515	0.510592	2.85e-06	0.00013026
Usp13	301.694	260.605	189.416	205.057	239.193	0.511411	0.00295792	0.0330053
Nt5c2	1100.01	1133.84	791.091	774.288	949.808	0.513022	7.52e-05	0.00192805
Limd1	753.256	902.662	582.176	578.194	704.072	0.513045	0.00166838	0.0215954
Syde2	1760.21	1596.21	1152.28	1196.73	1426.36	0.51487	3.03e-07	1.91e-05
Jak2	230.189	254.3	161.561	177.044	205.774	0.516862	0.00183201	0.0231779
Rab11fip1	1801.35	1631.94	1131.85	1267.32	1458.12	0.517051	0.00268842	0.0307396
H2afy	2389.07	2884.52	1793.88	1884.73	2238.05	0.519622	0.00020694	0.00437914
Ndst1	742.481	946.796	639.744	537.855	716.719	0.520558	0.00177113	0.0226266
Dcaf5	525.026	556.939	367.69	384.342	458.5	0.524787	5.19e-05	0.00149056
Phf2	276.227	328.909	210.772	209.539	256.362	0.525801	0.00300672	0.0333118
Ldlrap1	410.422	380.4	265.554	283.495	334.968	0.526418	0.00097216	0.0145342
Alad	501.518	487.584	337.049	349.606	418.939	0.526533	0.00014599	0.00330965
Agpat3	597.511	753.444	494.896	442.61	572.115	0.52708	0.00102201	0.0149877
Fam102b	219.414	213.318	152.276	147.91	183.23	0.527618	0.0017049	0.0219714
Jak1	1663.24	1805.32	1121.64	1283.01	1468.3	0.52851	2.64e-06	0.0001229
Myh10	4660.59	5146.96	3188.51	3610.35	4151.6	0.5286	3.24e-07	2.01e-05
Irf2bp2	1175.43	1395.5	839.374	942.367	1088.17	0.529004	0.00343251	0.0365108
Ppp1r9b	833.577	999.338	621.174	648.788	775.719	0.529355	5.29e-05	0.00151134
Hbegf	539.719	497.042	379.761	338.401	438.731	0.529703	9.64e-05	0.00234776
Asb8	281.124	239.589	192.202	168.08	220.249	0.531364	0.00211551	0.0256507
Basp1	1961.99	2076.44	1386.27	1406.27	1707.74	0.532219	5.26e-09	5.63e-07
Ier5l	253.697	287.927	199.63	174.803	229.014	0.532586	0.00254829	0.0294241
Shank3	314.428	358.333	227.485	237.553	284.45	0.532745	0.00071896	0.011604
Prep	2565.38	2349.65	1647.18	1748.03	2077.56	0.533701	2.3e-07	1.54e-05
Atg16l2	205.701	191.251	140.205	133.343	167.625	0.537166	0.00257997	0.0297025
Klhl42	277.206	270.063	165.275	211.781	231.081	0.537474	0.00256845	0.0295988
Abcb10	1272.41	1179.03	804.09	881.859	1034.35	0.540066	0.00332704	0.0356196
Anapc10	720.932	507.55	412.259	430.284	517.756	0.544054	0.00500292	0.0478961
Shisa5	260.554	294.232	216.343	163.598	233.682	0.546158	0.00445475	0.0437883
Efhd2	280.145	366.739	227.485	215.142	272.378	0.547414	0.00469294	0.0455211
Erbin	881.574	1007.74	626.745	664.475	795.135	0.549131	0.00289712	0.0325263
Klf6	4647.86	5866.78	3431.78	3753.78	4425.05	0.549226	0.00018656	0.00401295
Rnpep	837.495	893.204	529.251	652.15	728.025	0.550857	6.82e-05	0.00182468
Prss8	276.227	356.231	220.986	210.66	266.026	0.551121	0.0016577	0.0215357
Ctdsp1	636.692	589.515	428.972	407.874	515.763	0.55117	2.99e-05	0.0009492
Usp54	1373.3	1676.07	1038.07	1040.97	1282.1	0.552586	0.00345904	0.0366658
Bend4	2369.48	2355.96	1549.68	1668.47	1985.9	0.554212	6.89e-10	9.77e-08
S100a11	499.559	380.4	285.053	313.749	369.69	0.555357	0.00081661	0.0127526
Shroom4	837.495	860.629	576.605	578.194	713.231	0.556299	3.57e-05	0.00107844
Folr1	855.127	650.463	524.609	498.637	632.209	0.557177	0.00036518	0.00677712
Arfgef1	1949.26	2613.41	1452.19	1646.06	1915.23	0.558423	0.00080406	0.0126309
Cmip	3262.8	3167.2	2111.43	2254.51	2698.99	0.558525	0.00202986	0.0249249
Hipk3	994.22	995.135	654.6	695.85	834.951	0.55886	9e-07	4.77e-05
Cacna2d1	365.364	397.213	255.34	261.084	319.75	0.562325	0.00355751	0.0372399
Ryr2	585.757	414.026	291.552	385.463	419.2	0.562427	0.00322332	0.0349449
Tet3	591.634	690.394	414.116	453.815	537.49	0.562776	3.17e-05	0.00099439
Ppp1r18	738.563	845.917	547.821	524.409	664.178	0.563395	0.00070989	0.0114891
Ckap4	1510.43	2228.81	1224.71	1304.3	1567.06	0.564174	0.00291195	0.0326616
Slc4a2	512.293	483.381	347.263	326.075	417.253	0.564343	1.57e-05	0.0005481
Scd1	3866.19	4207.52	2625.83	2832.7	3383.06	0.564718	1.49e-09	1.87e-07
Itga5	1564.3	1707.6	1104.93	1107.09	1370.98	0.564769	1.64e-05	0.00057246
Nhsl1	828.68	822.799	558.035	558.025	691.885	0.565344	1.68e-05	0.0005809
Carmil1	979.527	1180.08	729.809	729.466	904.721	0.565517	0.00046713	0.00824028
Zfand3	824.762	801.782	529.251	569.23	681.256	0.566299	4.75e-07	2.84e-05
Cdc42bpa	1300.81	1386.04	914.583	899.787	1125.31	0.566449	7.42e-07	4.08e-05
Phc2	529.924	642.056	403.902	386.584	490.616	0.568137	6.73e-05	0.00181136
Arhgap27	231.168	275.317	157.847	183.767	212.025	0.568153	0.00426385	0.0421939
Rxra	353.609	343.621	224.7	245.396	291.832	0.568679	0.00023212	0.00475809
Micall1	228.23	304.74	175.489	183.767	223.056	0.569043	0.00216975	0.0261303
Map4k5	1453.62	1551.02	1013.01	1010.72	1257.09	0.570179	2.59e-08	2.29e-06
Rcn2	663.14	802.833	503.253	482.949	613.044	0.571903	7.17e-05	0.00186956
Soga1	690.566	810.189	467.041	542.337	627.533	0.572222	6.3e-05	0.00172803
Sh3kbp1	212.557	208.064	155.061	127.741	175.856	0.57273	0.00332334	0.0356124
Rhob	785.581	932.085	545.036	609.569	718.068	0.573049	2.74e-05	0.00088225
Phlda3	536.781	478.127	334.264	347.365	424.134	0.57429	9.12e-05	0.00224521
Zcchc11	2491.92	2721.65	1695.46	1802.94	2177.99	0.575576	7.64e-07	4.18e-05
Cnot6l	1258.69	1280.96	797.591	904.269	1060.38	0.577518	2.15e-07	1.47e-05
Pdgfa	762.072	789.172	512.538	525.529	647.328	0.579526	0.00028942	0.00562857
Ptpn21	659.222	793.375	472.612	498.637	605.961	0.580722	7.07e-05	0.00186407
Lmf2	952.1	901.611	624.888	614.052	773.163	0.581311	1.58e-05	0.00055032
Syt9	810.069	1019.3	606.317	615.172	762.715	0.582707	0.00011516	0.00271529
Eps8	822.803	822.799	572.891	524.409	685.725	0.584657	9.27e-05	0.00227628
St6gal1	436.869	404.569	296.195	264.446	350.52	0.585781	0.00035202	0.00657448
Peg10	27721.6	26067.9	14971.3	20856.5	22404.3	0.586246	0.00015375	0.00341963
Gphn	336.957	403.518	218.2	274.53	308.301	0.587653	0.00241451	0.0283241
Itgav	1724.95	1495.33	1012.08	1129.5	1340.46	0.588513	1.65e-06	7.98e-05
Plekhm2	218.434	238.538	134.634	169.2	190.202	0.588822	0.00207599	0.0252858
Xylb	308.551	332.062	229.342	196.093	266.512	0.590513	0.00247732	0.0289456
Lpin2	526.006	517.008	321.265	370.896	433.794	0.591579	2.75e-05	0.00088225
Nup62cl	822.803	889.001	524.609	610.69	711.775	0.592445	0.00038339	0.00704852
Man2a2	414.34	418.23	256.269	295.82	346.165	0.592669	0.00058124	0.00988281
Nrarp	136.154	151.319	91.9226	98.6068	119.501	0.593416	0.00394763	0.0400412
Sccpdh	224.312	274.266	157.847	172.562	207.247	0.593567	0.00100924	0.014864
Plekhh1	823.782	691.445	471.683	532.253	629.791	0.593867	7.08e-05	0.00186407
Specc1	434.91	567.447	326.836	337.28	416.618	0.59389	0.00023754	0.00485226
Lrp10	558.33	748.19	436.4	428.043	542.741	0.595886	0.00325541	0.0350945
Lmna	1292.98	1308.28	873.729	847.122	1080.53	0.596087	2.31e-07	1.54e-05
Tmem63b	1162.7	1170.62	726.095	815.747	968.791	0.597729	1.05e-07	7.69e-06
Bcar3	853.168	1153.81	710.311	615.172	833.115	0.598507	0.00465852	0.0452993
Cd63	700.362	585.311	417.83	429.164	533.167	0.602101	9.71e-05	0.00235991
Eppk1	498.579	624.192	336.121	403.392	465.571	0.602418	0.00223851	0.0267939
Tcf12	1019.69	1521.6	865.372	807.904	1053.64	0.602884	0.00273363	0.0311636
Camsap3	2602.6	2444.23	1680.6	1637.1	2091.13	0.605193	0.00180054	0.0229029
Akt1	1373.3	1349.26	852.373	936.765	1127.92	0.6057	3.79e-09	4.38e-07
Zfhx3	2088.35	1318.79	1131.85	1107.09	1411.52	0.605746	0.00151672	0.0201875
Errfi1	902.144	948.898	617.46	598.364	766.717	0.606404	2.81e-08	2.47e-06
Klhl2	988.343	1102.32	660.171	712.658	865.873	0.606807	0.00061218	0.0101889
Tpm1	3504.75	3242.86	2468.91	1955.33	2792.96	0.608946	3.49e-05	0.00106358
Dynlt3	279.165	180.742	156.918	144.549	190.344	0.609344	0.00508903	0.0485232
Nav1	2164.75	2341.25	1454.98	1494.79	1863.94	0.611247	1.78e-08	1.63e-06
Col7a1	348.712	263.758	218.2	182.647	253.329	0.611587	0.00125914	0.0176579
Cers2	1101.97	941.542	683.384	651.029	844.481	0.614844	1.44e-06	7.25e-05
Sh3pxd2a	1602.51	1718.1	1072.43	1094.76	1371.95	0.615623	1.02e-07	7.52e-06
Ptprg	2225.49	3371.06	1843.09	1802.94	2310.64	0.61821	0.0051574	0.048993
Vcl	3929.86	5845.76	3438.27	2922.35	4034.06	0.62002	0.00183894	0.0232406
Pdlim7	968.752	1292.52	787.377	683.524	933.043	0.620433	8.05e-05	0.00202903
Lpcat4	375.159	535.923	306.409	285.736	375.806	0.621631	0.00421541	0.0419497
Impdh1	1358.6	1506.89	960.08	898.667	1181.06	0.624453	2.54e-05	0.00082659
Fam43a	557.351	489.686	332.407	346.244	431.422	0.62557	1.68e-05	0.0005809
Gjb3	2038.4	1516.35	1069.64	1233.71	1464.52	0.626011	5.59e-05	0.00158628
Dusp9	2442.94	3022.18	1778.1	1758.11	2250.33	0.628049	4.9e-06	0.00020157
Ankrd52	1255.75	1193.74	817.089	765.323	1007.98	0.630358	8.53e-05	0.00213206
Rassf1	340.875	423.484	233.056	259.963	314.345	0.632606	0.00026415	0.00524991
Tcf7l2	579.88	808.087	407.616	487.431	570.754	0.632937	0.00033265	0.00630272
Gal3st3	169.458	134.506	93.7796	101.968	124.928	0.634904	0.0029401	0.0328833
Galnt4	143.99	141.862	85.423	98.6068	117.471	0.635331	0.00304119	0.0336303
Tusc3	503.477	495.991	311.98	330.557	410.501	0.637382	0.00320066	0.0348049
Lif	159.663	140.811	90.0655	103.089	123.407	0.637485	0.00186808	0.0235078
Camkk2	377.118	543.278	287.838	303.664	377.975	0.637871	0.00446994	0.0438644
Itgb5	1101.97	1316.69	796.662	757.48	993.199	0.638087	7.88e-06	0.00030592
Neo1	1403.66	1773.8	983.293	1057.78	1304.63	0.638545	0.00182248	0.0231319
Stau2	236.066	296.334	156.918	184.888	218.551	0.639331	0.00273896	0.0311669
Nes	1059.85	1365.03	824.517	731.707	995.275	0.639859	4.39e-05	0.00129601
Arhgap42	795.376	656.768	430.829	500.878	595.963	0.640236	1.45e-05	0.00051549
Bcl2l2	319.326	381.451	220.986	228.589	287.588	0.640396	0.00021619	0.00452613
Llgl2	2762.27	2352.8	1615.61	1665.11	2098.95	0.640742	9.5e-08	7.17e-06
Abca2	663.14	842.764	441.043	524.409	617.839	0.641354	0.00137881	0.0188625
Cldn4	2389.07	2729	1577.54	1703.21	2099.7	0.641574	4.04e-09	4.57e-07
Tmbim1	405.524	374.095	249.769	249.879	319.817	0.641857	7.47e-06	0.00029196
Plin2	596.532	329.96	282.267	311.508	380.067	0.641862	0.00407433	0.0410082
Nrip1	796.355	786.02	493.968	518.806	648.787	0.643779	1.21e-08	1.18e-06
Eps15	1316.48	1671.87	918.297	993.912	1225.14	0.64411	1.99e-05	0.00066666
Serpinh1	905.083	1025.61	660.171	574.833	791.424	0.644602	6.2e-07	3.52e-05
Ppm1l	237.046	267.961	142.062	180.406	206.869	0.647148	0.00059232	0.0100276
Msi1	272.308	352.028	197.773	200.575	255.671	0.648293	0.00249309	0.0290432
Ltbp3	179.253	175.488	114.207	112.053	145.25	0.648788	0.00054859	0.00943664
Tesk1	330.101	414.026	230.271	244.276	304.668	0.648999	0.00014895	0.00335104
Tcaf1	136.154	135.557	72.4238	100.848	111.246	0.649037	0.00491974	0.0472922
Lpp	1863.06	1754.88	1216.35	1090.28	1481.14	0.649385	1.45e-06	7.26e-05
Plk2	1065.73	1093.91	658.314	718.261	884.053	0.649706	7.14e-07	3.94e-05
Lgals3	348.712	328.909	231.199	200.575	277.349	0.650201	6.81e-05	0.00182468
Neat1	8831.41	7343.19	5039.03	5264.26	6619.47	0.650626	1.07e-05	0.00039573
Foxj2	269.37	218.572	136.491	173.682	199.529	0.653635	0.00318279	0.0346427
Map3k6	142.031	118.744	92.8511	72.8346	106.615	0.654357	0.00472267	0.0457718
Itpripl1	385.934	391.959	272.054	221.865	317.953	0.655297	0.00130373	0.0180892
Mpped2	309.53	184.946	172.703	141.187	202.092	0.655642	0.0050846	0.0485202
Galnt2	1700.46	1837.9	1055.72	1187.76	1445.46	0.657341	0.00403419	0.0407786
Mdk	1558.43	1962.95	1142.07	1086.92	1437.59	0.659752	0.00313055	0.0342326
Nuak1	521.108	385.654	267.411	304.785	369.74	0.664216	0.00087889	0.0134824
Adgra2	151.827	138.709	83.566	99.7273	118.457	0.664563	0.00299553	0.0332504
Commd3	172.397	145.014	90.0655	109.812	129.322	0.667235	0.00189231	0.023682
Dlg5	1797.43	2428.46	1337.98	1321.11	1721.25	0.668324	0.0005107	0.0089152
Rimkla	125.379	146.065	90.0655	80.6783	110.547	0.668824	0.00279992	0.0316463
Blvra	159.663	143.964	90.0655	100.848	123.635	0.669379	0.00466639	0.0453009
Ppfibp1	1329.22	1479.57	879.3	886.341	1143.61	0.669754	3.39e-10	5.61e-08
Rin1	199.823	178.641	129.063	108.692	154.055	0.670684	0.00059545	0.0100498
Syt13	148.888	145.014	110.493	73.9551	119.588	0.672124	0.00400083	0.0404967
Igdcc3	125.379	145.014	90.994	78.4372	109.956	0.674362	0.00372247	0.0385212
Scamp1	822.803	964.661	559.892	559.145	726.625	0.675655	8.07e-08	6.33e-06
Reep5	211.578	296.334	153.204	164.718	206.458	0.675902	0.00086472	0.0133346
Prmt2	191.987	203.861	113.278	134.464	160.898	0.676107	0.00093374	0.0141183
Tnfrsf10b	815.946	1126.49	575.677	638.703	789.203	0.677646	0.00078815	0.0123975
Tead3	241.943	266.91	158.775	159.116	206.686	0.678719	8.74e-05	0.00217406
Tpm2	538.74	533.821	364.905	304.785	435.563	0.679495	2.99e-06	0.00013414
Ankrd33b	95.0141	97.727	57.5677	62.7498	78.2647	0.679819	0.0045014	0.0440805
Col6a1	239.984	171.285	145.776	110.933	166.994	0.67995	0.00357699	0.0373389
Esd	669.996	923.678	511.609	482.949	647.058	0.680229	0.0021084	0.025601
Arap3	126.359	166.031	82.6374	99.7273	118.689	0.681066	0.00282086	0.0318219
Nsmaf	521.108	735.58	400.188	383.222	510.025	0.681787	0.00519873	0.0492895
Fam84b	568.126	814.392	470.755	391.066	561.085	0.681838	0.00388822	0.0396304
Mob3b	405.524	430.84	277.625	243.155	339.286	0.683456	3.72e-06	0.00016025
Tpm4	2264.67	2296.06	1496.76	1342.4	1849.97	0.683801	3.5e-09	4.08e-07
Fgfbp1	353.609	497.042	269.268	259.963	344.971	0.684669	0.00095193	0.0143124
Fam65a	520.129	500.194	317.551	317.111	413.746	0.684968	0.0004714	0.00829075
Palld	2701.54	2069.08	1452.19	1512.72	1933.88	0.686188	0.00226643	0.0270455
Pbk	813.987	1133.84	593.318	615.172	789.08	0.688662	0.00237428	0.0280762
Arl8a	453.521	527.516	302.694	305.905	397.409	0.688814	3.35e-06	0.00014802
Fam83h	462.337	625.243	357.477	317.111	440.542	0.689044	0.00070658	0.0114512
Sgpp1	200.803	215.42	129.063	128.861	168.537	0.690409	0.00484987	0.0467351
Ethe1	139.093	171.285	94.7081	97.4863	125.643	0.69146	0.00244493	0.0286524
Fmn2	559.31	565.346	330.55	365.293	455.125	0.692649	2.58e-07	1.66e-05
Glud1	8442.54	13370.7	6774.41	6687.33	8818.76	0.696341	0.00358159	0.0373389
Ptgr1	509.354	526.465	301.766	337.28	418.716	0.69678	4.97e-07	2.91e-05
Elovl1	254.677	304.74	172.703	171.441	225.89	0.700911	0.00026218	0.00523584
Plec	7490.44	7712.03	4369.57	4972.92	6136.24	0.702427	5.63e-13	1.93e-10
Bag2	124.4	152.37	88.2085	81.7988	111.694	0.703091	0.00342378	0.0364563
Glis2	692.526	924.729	532.037	458.298	651.897	0.707559	3.44e-05	0.0010558
Gnai1	591.634	803.884	441.971	412.356	562.461	0.707941	8.76e-05	0.00217406
S100a6	1605.44	1290.42	892.299	878.497	1166.66	0.709595	5.04e-06	0.00020682
Caskin2	559.31	520.16	324.979	335.039	434.872	0.709746	6.76e-07	3.79e-05
Ppargc1b	139.093	176.539	90.994	101.968	127.149	0.709923	0.00356927	0.0373298
Zmiz1	1585.85	2532.5	1233.06	1284.13	1658.89	0.710252	0.00059696	0.0100498
Has2	185.131	210.166	121.635	119.897	159.207	0.710721	0.00023065	0.00474455
Anxa5	559.31	369.892	332.407	235.312	374.23	0.710816	0.0012362	0.0173777
Adam15	362.425	354.129	234.913	202.816	288.571	0.711036	6.98e-06	0.00027476
Gipc1	1050.05	1030.86	610.032	655.511	836.615	0.717462	0.00452751	0.0442816
Lad1	542.658	617.887	364.905	340.642	466.523	0.71799	2.35e-07	1.56e-05
Flnb	11175.4	16138.6	7599.86	8996.75	10977.7	0.718754	1.68e-05	0.0005809
Rhobtb3	683.71	791.274	460.541	434.766	592.573	0.720243	1.13e-05	0.00041358
Lrp12	301.694	373.044	214.486	194.973	271.049	0.720611	0.0001505	0.00336658
Gli3	904.103	917.373	573.82	530.012	731.327	0.722589	1.41e-10	2.67e-08
Ctsb	1515.33	2106.91	1059.43	1135.1	1454.19	0.72297	0.00030931	0.00594663
Pls3	1418.35	1305.13	934.082	714.899	1093.12	0.723878	5.95e-06	0.0002403
Ston1	246.841	240.64	145.776	149.031	195.572	0.725574	4.57e-05	0.00133508
Sgpl1	2551.67	2523.04	1477.26	1587.79	2034.94	0.727412	8.42e-15	4.96e-12
Map3k15	408.463	337.316	220.057	229.709	298.886	0.729573	9.84e-06	0.00037004
Lpgat1	1079.44	1213.71	672.242	709.297	918.671	0.731052	1.39e-08	1.32e-06
Hunk	912.919	1497.43	716.81	735.069	965.557	0.731321	0.00298992	0.0332483
Nlrp9b	248.8	220.674	150.419	132.223	188.029	0.732071	5.88e-05	0.00163896
Tsc22d1	3826.03	6219.85	2959.16	3084.82	4022.47	0.733032	0.00412712	0.0413979
Ghr	123.42	117.693	78.9234	66.1114	96.537	0.733311	0.0013803	0.0188625
Dab2	157.704	179.692	91.9226	110.933	135.063	0.73399	0.00060245	0.0101263
Tubb6	1267.51	1720.21	860.729	934.524	1195.74	0.734855	2.83e-06	0.00013026
Anxa2	1797.43	1391.3	786.449	1127.26	1275.61	0.736614	7.65e-05	0.00195272
Mrc2	283.083	336.265	192.202	179.285	247.709	0.73744	1.54e-05	0.00053939
Tirap	175.335	192.302	104.922	115.415	146.993	0.738573	0.00076572	0.0121421
Ltbp1	564.207	610.531	340.763	363.052	469.639	0.73907	2.03e-06	9.72e-05
Hgsnat	482.907	435.043	250.698	299.182	366.957	0.739299	0.00043158	0.00775257
Cfl2	1043.2	1069.74	637.887	627.498	844.581	0.739675	6.9e-07	3.85e-05
Gas6	217.455	198.607	117.921	131.102	166.271	0.740517	0.00133933	0.0184527
Rhoc	526.985	709.309	373.261	366.414	493.992	0.741059	0.00074316	0.0118804
Ncoa6	1436.97	1630.89	859.801	974.863	1225.63	0.741713	6.34e-10	9.2e-08
Fam184a	148.888	154.472	92.8511	88.522	121.183	0.74207	0.00093917	0.0141671
Cmtm4	4149.28	4179.14	2289.71	2685.92	3326.01	0.743166	0.00458963	0.0448518
Pawr	1117.64	1353.47	712.168	760.841	986.029	0.746392	8.26e-08	6.43e-06
Cuedc1	208.639	223.826	124.42	133.343	172.557	0.746536	6.26e-05	0.00172509
Rbms1	827.7	944.695	500.467	555.784	707.162	0.746747	7.94e-08	6.31e-06
Vamp4	256.636	328.909	166.203	182.647	233.599	0.747174	0.00026408	0.00524991
Ube2j1	370.261	411.925	278.553	187.129	311.967	0.748166	0.00188302	0.02362
Ctdspl	205.701	255.351	130.92	143.428	183.85	0.748922	0.00040167	0.00730463
Colec12	235.086	252.199	144.848	144.549	194.17	0.75172	1.29e-05	0.00046442
Itga3	1900.28	2651.24	1260.92	1441	1813.36	0.752363	6.81e-06	0.000269
Fam171a1	348.712	286.876	191.273	186.008	253.217	0.75245	2.22e-05	0.00073689
Tmem243	143.99	159.726	87.28	93.0042	121	0.752452	0.00523733	0.0495357
Chst11	140.072	189.149	102.136	93.0042	131.09	0.754546	0.00125884	0.0176579
Plekhg3	904.103	507.55	457.756	378.74	562.037	0.754956	0.0013941	0.018985
Nr2c1	246.841	344.672	192.202	157.995	235.427	0.756243	0.00313937	0.0342652
Itpkb	91.096	130.303	70.5668	60.5087	88.1186	0.756249	0.00422497	0.0419502
Serpine2	455.48	303.689	259.054	189.37	301.898	0.759557	0.00085649	0.0132249
Hes1	500.538	781.816	406.688	350.727	509.942	0.759641	0.00160073	0.021004
Homer3	721.911	507.55	358.405	367.534	488.85	0.760105	0.00033172	0.00630272
Slc27a3	176.315	171.285	102.136	103.089	138.206	0.76022	0.00090747	0.0138197
Tspan9	1177.39	949.949	609.103	642.065	844.627	0.765776	3.63e-06	0.00015755
St14	1104.91	1532.11	771.592	776.529	1046.28	0.768387	1.46e-06	7.29e-05
Jund	2722.11	2911.85	1632.32	1672.95	2234.81	0.769376	0.00386769	0.0394685
Cacnb3	998.138	805.985	528.323	528.891	715.334	0.771031	2.9e-08	2.53e-06
Rhd	157.704	169.183	98.4221	93.0042	129.578	0.772004	0.0004694	0.00826786
Sfmbt2	8922.51	9941.89	5064.1	5963.47	7472.99	0.774551	1.46e-09	1.85e-07
Steap1	151.827	210.166	98.4221	113.174	143.397	0.774648	0.00350563	0.0369268
Zfp36	912.919	1226.32	643.458	606.208	847.225	0.775553	9.27e-06	0.00035064
Arfgef3	171.417	209.115	106.779	115.415	150.681	0.776201	0.00073353	0.0117661
Tnfrsf12a	291.899	350.977	191.273	183.767	254.479	0.777494	8.14e-06	0.00031295
Ptrf	1055.93	1264.15	683.384	663.355	916.704	0.784702	9.07e-10	1.21e-07
Adam9	1126.46	1024.56	569.177	679.042	849.808	0.785145	0.00011053	0.00261135
Eml1	131.257	118.744	73.3523	71.714	98.7667	0.785216	0.00145126	0.019627
Gata2	127.338	97.727	62.2102	68.3524	88.9071	0.785603	0.00170199	0.0219669
Crim1	300.715	277.419	167.132	168.08	228.336	0.78633	2.79e-06	0.00012916
Tmem132a	535.801	709.309	380.689	340.642	491.61	0.78754	1.05e-05	0.00039002
Setd7	1143.11	1336.65	739.094	695.85	978.677	0.789206	3.03e-10	5.09e-08
Abhd6	154.765	216.471	104.922	109.812	146.492	0.789787	0.00310898	0.0342326
Qsox1	271.329	231.182	146.705	143.428	198.161	0.792442	7.1e-05	0.00186479
Dusp5	255.657	410.874	205.201	179.285	262.754	0.79374	0.00389028	0.0396304
Zyx	749.338	925.78	548.75	416.838	660.176	0.794783	4.2e-06	0.00017722
Arap2	667.058	778.664	402.974	429.164	569.465	0.796896	5.26e-09	5.63e-07
Gucy1a2	279.165	313.147	172.703	168.08	233.274	0.797505	7.22e-05	0.00187414
Prkcd	617.102	988.83	472.612	448.213	631.689	0.802412	0.00353105	0.037033
Phldb1	699.382	683.039	382.546	410.115	543.77	0.802421	3.77e-11	8.38e-09
Tex15	1234.2	1057.13	625.816	684.645	900.45	0.806115	1.65e-06	7.98e-05
Efs	614.163	668.327	379.761	350.727	503.244	0.812017	3.85e-09	4.4e-07
Emp1	635.713	385.654	313.837	266.687	400.473	0.815076	0.00098256	0.0146339
Mapkapk2	755.215	833.307	442.9	459.418	622.71	0.815978	1.93e-11	4.64e-09
Dusp22	97.9527	123.998	52.9251	72.8346	86.9275	0.819568	0.00228146	0.0271697
Parp4	295.817	458.161	199.63	227.468	295.269	0.819957	0.00047212	0.00829099
Frmpd1	97.9527	75.6596	39.926	58.2677	67.9515	0.822168	0.00439011	0.0432614
Nefl	831.618	1166.42	606.317	523.288	781.911	0.822764	4.08e-05	0.00122014
Mn1	110.687	196.505	81.7089	91.8836	120.196	0.823433	0.00327482	0.0351886
Flnc	1286.12	1117.03	721.453	636.462	940.266	0.823533	2.37e-07	1.56e-05
Mark1	146.929	258.504	116.992	112.053	158.62	0.823828	0.00405383	0.0408636
E330009J07Rik	102.85	100.88	56.6392	58.2677	79.6592	0.826193	0.00308282	0.0340267
Zswim8	538.74	903.712	412.259	401.15	563.965	0.82647	0.00223641	0.0267939
Lmo4	626.897	633.65	373.261	337.28	492.772	0.827059	1.7e-10	3.12e-08
Clcn5	926.632	802.833	465.184	508.722	675.843	0.828473	3.49e-06	0.0001531
Epb41l3	415.319	442.399	260.911	221.865	335.124	0.829147	5.93e-08	4.88e-06
Endod1	92.0755	118.744	54.7821	63.8703	82.3679	0.829264	0.00200017	0.0246429
Car2	1037.32	1567.84	770.664	694.73	1017.64	0.830081	0.00090525	0.0138197
Epb41l1	1215.59	1363.98	675.956	773.167	1007.17	0.83195	5.07e-10	7.65e-08
Usp27x	148.888	172.336	97.4936	82.9194	125.409	0.832276	0.00012155	0.00282093
Sema3f	88.1574	112.439	62.2102	50.4239	78.3076	0.832649	0.00303792	0.0336257
Sidt2	1181.31	1301.98	753.022	639.824	969.033	0.834215	2.22e-10	3.97e-08
Pard3	2504.65	2647.04	1424.34	1458.93	2008.74	0.83734	0.0006362	0.0104384
Krt19	180.233	313.147	142.062	133.343	192.196	0.841142	0.00089143	0.013657
Capg	590.655	688.293	337.049	376.499	498.124	0.841874	0.00056513	0.00965066
Slc35c1	187.09	215.42	106.779	117.656	156.736	0.842728	2.75e-05	0.00088225
Dcaf12l1	639.631	727.173	376.975	383.222	531.75	0.846361	1.26e-07	9.06e-06
Flrt2	166.52	129.252	93.7796	70.5935	115.036	0.847509	0.00105267	0.0152825
Ehbp1l1	331.08	340.468	181.988	190.49	261.007	0.850334	6e-06	0.00024078
Zfyve9	870.799	1134.89	529.251	582.677	779.405	0.851039	9.32e-05	0.00228551
Flt1	155.745	146.065	96.5651	70.5935	117.242	0.852423	0.0009865	0.0146741
Rnf128	444.705	597.921	242.341	335.039	405.002	0.852629	0.00032824	0.00626966
Map3k20	588.696	693.547	359.334	350.727	498.076	0.852656	3.83e-07	2.32e-05
Steap2	840.434	1011.95	474.469	550.181	719.258	0.85425	0.00080986	0.0126712
Sdc4	2762.27	2159.45	1290.63	1429.8	1910.54	0.855328	1.37e-08	1.31e-06
Eps8l2	391.811	299.486	173.631	208.419	268.337	0.855542	7.73e-05	0.00196655
Sh3rf1	863.943	765.003	415.973	484.07	632.247	0.855873	0.00023045	0.00474455
Hsdl1	806.151	562.193	366.762	387.704	530.702	0.858903	0.00015027	0.00336658
Zfp319	212.557	205.962	115.135	115.415	162.267	0.860215	0.00477672	0.0462195
Pxylp1	87.1779	93.5237	50.1396	49.3034	70.0362	0.861668	0.00245357	0.0287251
Piezo1	5243.41	5608.27	2869.1	3087.07	4201.96	0.865463	0.00198242	0.0245012
Abca3	329.121	389.857	178.274	216.263	278.379	0.865789	8.08e-07	4.37e-05
Ust	84.2393	125.049	67.7813	47.0623	81.0329	0.865818	0.00515913	0.048993
Anxa4	460.378	520.16	237.699	300.303	379.635	0.865963	1.48e-06	7.33e-05
Rhou	701.341	644.158	344.477	393.307	520.821	0.866871	4.03e-10	6.44e-08
Snx7	145.95	133.455	77.9949	75.0756	108.119	0.86816	9.03e-05	0.00222702
2008-09-01	607.307	634.7	326.836	352.968	480.453	0.869484	7.41e-11	1.53e-08
Efnb1	134.195	205.962	80.7804	105.33	131.567	0.870044	0.00085153	0.0131657
Slc50a1	140.072	129.252	73.3523	73.9551	104.158	0.870514	0.00145335	0.0196325
Cldn7	401.606	597.921	298.052	247.638	386.304	0.873166	2.27e-05	0.00074924
Col6a3	569.105	404.569	314.765	216.263	376.175	0.874652	0.00022855	0.00474279
Lamb2	723.87	813.341	403.902	433.646	593.69	0.876072	8.31e-08	6.43e-06
Slc40a1	859.045	605.277	419.687	376.499	565.127	0.879056	8.91e-05	0.00220332
Bcorl1	224.312	249.046	142.991	114.294	182.661	0.879565	0.00288628	0.0324355
L3mbtl3	226.271	320.503	151.347	145.669	210.947	0.8804	0.00062901	0.0103859
Ahnak	8844.15	8810.15	4768.83	4817.17	6810.07	0.881019	2.28e-15	1.49e-12
Selenon	259.575	229.081	142.062	123.259	188.494	0.88108	4.16e-06	0.00017627
Cyba	209.619	278.47	112.35	152.392	188.208	0.882554	0.00185038	0.023335
Dsp	1327.26	1128.59	658.314	670.078	946.06	0.886541	8.52e-07	4.58e-05
Junb	1389.95	2056.47	928.511	932.283	1326.8	0.889181	0.00175702	0.0224952
Slc4a11	321.285	261.656	159.704	154.633	224.32	0.891037	4.49e-06	0.00018789
Erbb2	336.957	505.448	209.843	242.035	323.571	0.898581	2.89e-05	0.00092392
Kctd6	599.47	937.339	376.975	447.092	590.219	0.899104	0.00045389	0.00807933
Kcnk1	933.489	1144.35	547.821	565.869	797.883	0.899738	0.00015318	0.00341349
Usp43	288.96	296.334	174.56	138.946	224.7	0.900669	7.18e-05	0.00186956
Mgat4b	845.332	890.052	448.471	480.708	666.141	0.901226	5.14e-14	2.33e-11
Pcdh19	267.411	273.215	139.277	150.151	207.514	0.901428	3.24e-07	2.01e-05
Dusp14	130.277	158.675	77.0664	77.3167	110.834	0.904316	7.77e-05	0.00197046
Oplah	196.885	132.404	81.7089	94.1247	126.281	0.905145	0.00172122	0.0221331
Aebp1	573.023	382.502	302.694	207.298	366.379	0.905816	0.00063699	0.0104384
Bmpr1a	2770.1	4513.31	1893.23	1988.94	2791.4	0.907748	0.00059126	0.0100246
Znrf1	1073.56	1148.56	597.032	584.918	851.017	0.910766	1.48e-05	0.00052324
Vamp8	130.277	195.454	83.566	89.6426	124.735	0.911172	0.0003461	0.00649355
Pmaip1	1752.37	2044.91	948.009	1068.99	1453.57	0.91276	9.22e-14	4.02e-11
Mroh6	222.353	269.012	142.062	118.776	188.051	0.913637	8.95e-06	0.0003409
Phlda1	268.39	294.232	143.919	154.633	215.294	0.914182	1.44e-07	1.01e-05
Gng12	511.313	509.652	265.554	275.651	390.542	0.915686	1.12e-08	1.11e-06
Ptgs2	624.938	499.144	330.55	264.446	429.769	0.917797	3.24e-07	2.01e-05
Fam199x	690.566	894.255	434.543	403.392	605.689	0.919411	9e-08	6.83e-06
Zc3h12c	326.182	424.535	200.558	194.973	286.562	0.924479	5.1e-07	2.97e-05
Eomes	406.504	228.03	166.203	168.08	242.204	0.924625	0.00027831	0.00544862
Lgals1	1944.36	1651.9	965.651	928.921	1372.71	0.924627	7.29e-12	2e-09
Mtss1l	679.792	757.647	396.474	357.45	547.841	0.93101	0.00292356	0.0327605
Plxdc2	510.334	544.329	296.195	255.481	401.585	0.934888	1.33e-10	2.57e-08
Rab15	586.737	598.972	296.195	323.834	451.434	0.935343	3.35e-12	1.01e-09
Twist1	62.6897	80.9138	38.0689	36.9776	54.6625	0.936235	0.00425582	0.0421853
Lacc1	158.683	252.199	112.35	101.968	156.3	0.93897	0.0029795	0.0331664
Zbtb10	1870.9	1585.7	791.091	1010.72	1314.6	0.939905	2.09e-08	1.86e-06
Col27a1	135.175	178.641	76.1379	87.4015	119.339	0.940279	9.6e-05	0.00234776
Col5a1	1339.99	921.577	655.529	518.806	858.976	0.94548	7.84e-07	4.27e-05
Itgb1	8392.59	9372.34	4560.84	4650.21	6743.99	0.947594	4.36e-05	0.00128844
Bmp4	808.11	1163.27	505.11	516.565	748.263	0.948267	6.35e-07	3.59e-05
Amotl1	1157.8	1252.59	604.46	644.306	914.789	0.948762	1.17e-14	6.55e-12
Mkx	203.742	236.436	111.421	116.535	167.034	0.949328	0.00026985	0.00530438
Camk2d	311.49	320.503	171.774	154.633	239.6	0.953231	4.7e-08	3.98e-06
Gmip	199.823	175.488	103.065	90.7631	142.285	0.953314	0.00095315	0.0143124
Grik3	1068.66	898.458	501.396	514.324	745.711	0.953584	7.35e-10	1.03e-07
Col3a1	417.278	294.232	201.487	165.839	269.709	0.953826	4.98e-05	0.00143512
Elf4	171.417	134.506	81.7089	76.1962	115.957	0.954112	0.00010126	0.00244657
Celsr2	661.181	969.915	437.329	403.392	617.954	0.956144	0.00013665	0.00312209
Sema4c	244.882	269.012	129.991	134.464	194.587	0.958446	8.61e-08	6.62e-06
Crybg3	674.894	908.967	417.83	396.668	599.59	0.959462	0.00164724	0.0214634
Plaur	295.817	592.667	219.129	236.432	336.011	0.963703	0.000734	0.0117661
Antxr1	147.909	141.862	83.566	64.9909	109.582	0.963895	0.00016214	0.00357247
Stard10	220.394	285.825	132.777	126.62	191.404	0.964599	3.82e-06	0.00016342
Adamts7	186.11	162.878	83.566	95.2452	131.95	0.964743	4.25e-05	0.00126582
Cald1	1991.38	1382.89	913.654	814.627	1275.64	0.965237	2.2e-06	0.0001046
Dsg2	1836.61	1930.37	869.086	1056.66	1423.18	0.967992	1.57e-14	8.41e-12
1810011O10Rik	95.9936	81.9646	43.64	47.0623	67.1651	0.972327	0.00264692	0.0303249
Nfkbiz	462.337	322.604	178.274	220.745	295.99	0.976127	4.07e-06	0.00017287
Eogt	307.571	287.927	152.276	150.151	224.481	0.977511	1.56e-08	1.44e-06
Gdpd1	96.9732	108.235	50.1396	53.7855	77.2834	0.981546	0.00422135	0.0419497
Cnksr1	111.666	130.303	53.8536	68.3524	91.0437	0.985505	0.00025611	0.00514238
Ltbp2	395.729	218.572	174.56	135.584	231.111	0.986006	0.00096632	0.0144653
Axl	453.521	304.74	240.484	142.308	285.263	0.986135	0.00041047	0.00741871
Zfp800	251.738	365.688	134.634	177.044	232.276	0.986211	0.00128789	0.0179252
Arhgef16	371.241	488.635	220.986	212.901	323.441	0.98681	9.67e-08	7.25e-06
Fam160a1	78.3622	84.0663	42.7115	39.2186	61.0896	0.987339	0.000541	0.00935403
Rin3	148.888	89.3204	58.4962	61.6293	89.5835	0.987683	0.0008072	0.0126466
Snx24	255.657	348.875	132.777	171.441	227.187	0.99071	5.45e-05	0.00155231
Mmp9	68.5669	86.1679	35.2834	42.5802	58.1496	0.990777	0.00090793	0.0138197
Mex3b	509.354	326.808	174.56	245.396	314.03	0.993542	3.49e-05	0.00106358
Tradd	109.707	114.54	53.8536	58.2677	84.0921	1.00003	0.00203153	0.0249249
Tbx20	140.072	78.8121	47.354	61.6293	81.9669	1.00606	0.00155731	0.020588
Emp2	96.9732	60.9481	37.1404	41.4597	59.1303	1.0066	0.00163901	0.0214035
Baz1a	1718.09	2054.37	866.3	1002.88	1410.41	1.0131	1.14e-11	3.05e-09
Hecw2	216.475	226.979	125.349	94.1247	165.732	1.01474	2.42e-06	0.000114
Nrk	846.311	633.65	323.122	408.994	553.019	1.01542	8.07e-08	6.33e-06
Bbx	4339.3	4189.65	1967.51	2245.55	3185.5	1.0175	1.72e-18	1.44e-15
Phlpp2	454.5	534.872	234.913	253.24	369.381	1.01918	2.57e-06	0.00012066
Dusp4	1135.27	1107.57	566.392	540.096	837.333	1.01934	3.67e-17	2.88e-14
Dusp8	151.827	256.402	93.7796	107.571	152.395	1.01967	0.0001354	0.00309951
Gpat3	382.015	140.811	118.849	138.946	195.155	1.02011	0.00251343	0.0291647
Sfn	1367.42	1606.72	777.163	688.007	1109.83	1.0214	5.22e-13	1.86e-10
Card10	552.453	603.176	233.056	335.039	430.931	1.02447	3.11e-08	2.65e-06
Egfr	205.701	155.523	95.6366	81.7988	134.665	1.0256	1.29e-05	0.0004639
Cxcl16	124.4	233.284	93.7796	81.7988	133.316	1.02657	0.00363457	0.0377777
Sema3c	160.642	112.439	78.9234	54.9061	101.728	1.02893	0.00023868	0.00485864
Thbd	114.605	80.9138	58.4962	36.9776	72.748	1.03413	0.00254475	0.0294121
Mapk4	402.586	555.888	246.055	221.865	356.599	1.03448	6.79e-06	0.000269
Ophn1	90.1165	111.388	50.1396	48.1829	74.9567	1.03522	0.0041797	0.0417828
Wwc2	3283.37	2952.83	1504.19	1536.25	2319.16	1.03639	7.86e-11	1.59e-08
App	819.864	616.836	406.688	293.579	534.242	1.03678	2.87e-07	1.84e-05
Cpe	289.94	374.095	160.632	162.477	246.786	1.03924	1.93e-05	0.00064999
Esrp2	453.521	492.839	230.271	229.709	351.585	1.04082	5.5e-08	4.56e-06
Loxl1	135.175	81.9646	64.0672	41.4597	80.6666	1.04101	0.00273602	0.0311636
Irs2	1020.67	1064.49	504.181	507.601	774.235	1.04326	1.43e-21	1.4e-18
Dzip1l	276.227	382.502	172.703	146.79	244.555	1.0439	0.00023281	0.0047638
Itpripl2	287.981	202.81	133.706	104.209	182.176	1.04466	8.24e-06	0.00031587
Peli2	136.154	230.131	96.5651	80.6783	135.882	1.04724	0.00464498	0.045205
Cdh4	154.765	161.828	77.9949	75.0756	117.416	1.04843	1.28e-06	6.53e-05
Rcbtb2	788.519	1422.82	545.964	522.168	819.868	1.04983	0.0017504	0.0224349
Patj	747.379	1101.27	438.257	453.815	685.18	1.05124	7.33e-08	5.87e-06
Phldb2	488.784	418.23	224.7	212.901	336.154	1.05151	6.42e-08	5.21e-06
Insr	1198.94	1432.28	636.03	633.101	975.088	1.05189	6.72e-06	0.00026721
Tnc	1618.18	864.832	728.881	468.382	920.068	1.05235	0.00018579	0.0040037
Fosl2	368.302	460.263	199.63	199.455	306.912	1.05392	2.28e-09	2.73e-07
Furin	669.017	919.475	354.691	408.994	588.044	1.05661	7.59e-09	7.84e-07
Tmem164	669.017	887.95	373.261	374.258	576.121	1.05856	1.99e-07	1.37e-05
Osbpl5	96.9732	84.0663	40.8545	45.9418	66.9589	1.0606	0.00046394	0.0082334
Zfp827	696.444	831.205	354.691	376.499	564.71	1.063	0.00101064	0.014864
Mfap3l	273.288	381.451	164.346	149.031	242.029	1.06302	0.00160306	0.021004
Stox2	675.874	756.596	388.117	296.941	529.382	1.06421	0.00065677	0.010703
Slc25a4	5836.02	6537.2	2804.1	3108.36	4571.42	1.06539	1.17e-10	2.3e-08
Fat1	22906.2	27506.5	12041.9	11975.1	18607.4	1.06973	2.98e-07	1.89e-05
Amfr	968.752	1130.69	545.964	452.695	774.526	1.07194	0.0008745	0.0134326
Igfbp7	149.868	88.2696	65.9243	47.0623	87.781	1.07564	0.00408291	0.0410594
Nectin1	1107.84	1499.53	653.672	581.556	960.651	1.07782	1.25e-05	0.00045171
Col6a2	176.315	130.303	83.566	61.6293	112.953	1.07845	0.0005414	0.00935403
Hr	228.23	388.807	158.775	133.343	227.289	1.0788	0.00010326	0.00246954
H2afy2	413.36	703.004	247.912	279.012	410.822	1.08314	9.63e-05	0.00234776
Erbb3	1826.82	1329.3	714.953	774.288	1161.34	1.08357	2.76e-10	4.8e-08
Evpl	302.674	309.994	131.849	156.874	225.348	1.08542	1.1e-07	7.96e-06
Arhgef40	136.154	175.488	92.8511	53.7855	114.57	1.08765	0.00043751	0.00782327
Clip1	677.833	966.762	361.191	410.115	603.975	1.09236	6.02e-06	0.00024078
Fbln2	1841.51	1101.27	784.592	593.882	1080.31	1.09411	3.32e-05	0.00103206
Cd44	727.788	415.077	366.762	168.08	419.427	1.09547	0.00149545	0.0199849
Timp2	854.147	570.6	397.403	268.928	522.769	1.0964	1.76e-05	0.00060069
Sdc3	263.493	159.726	116.064	81.7988	155.27	1.0969	0.00017407	0.00378572
3830417A13Rik	256.636	139.76	63.1387	122.138	145.418	1.09726	0.00097605	0.0145555
Zfp703	124.4	96.6762	59.4247	43.7007	81.0504	1.10014	0.00010824	0.00257288
B2m	226.271	225.928	118.849	91.8836	165.733	1.10154	1.31e-05	0.00046821
Fgfr1	3945.53	3561.26	1721.46	1771.56	2749.95	1.10372	8.54e-10	1.16e-07
Arhgef15	177.294	194.403	81.7089	90.7631	136.042	1.10777	0.00059526	0.0100498
B4galt2	291.899	331.011	128.134	160.236	227.82	1.1111	3.66e-05	0.00110035
Lamc2	330.101	595.82	218.2	209.539	338.415	1.11416	8.39e-06	0.00032064
Pitpnm2	288.96	350.977	155.061	140.066	233.766	1.11659	2.46e-07	1.6e-05
Loxl3	112.646	94.5746	58.4962	36.9776	75.6735	1.11799	0.00022252	0.00463386
Zbtb7b	706.239	470.771	287.838	253.24	429.522	1.12122	3.57e-07	2.19e-05
Fbn1	614.163	429.789	287.838	191.611	380.85	1.12261	2.67e-05	0.00086803
Lrrn4	527.965	721.919	338.906	234.191	455.745	1.12494	4.9e-07	2.88e-05
Ppl	294.838	418.23	158.775	168.08	259.981	1.12539	5.48e-08	4.56e-06
Lrrc8c	155.745	239.589	90.994	89.6426	143.993	1.12998	0.00011561	0.00272065
Bmp8b	95.9936	131.354	41.783	61.6293	82.6899	1.13649	0.0001719	0.00375238
Col1a1	2613.38	1332.45	1064.07	722.743	1433.16	1.14294	3.48e-05	0.00106358
Irs1	210.598	197.556	111.421	72.8346	148.102	1.1474	1.71e-06	8.19e-05
Inafm2	69.5464	67.253	26.9268	34.7365	49.6157	1.14958	0.00160196	0.021004
Akt3	745.42	959.406	404.831	363.052	618.177	1.15067	9e-08	6.83e-06
Sos2	426.094	526.465	184.774	243.155	345.122	1.15444	7.94e-10	1.1e-07
Aldh5a1	312.469	437.145	151.347	183.767	271.182	1.16149	8.1e-07	4.37e-05
Pon2	130.277	183.895	74.2809	66.1114	113.641	1.16209	7.99e-05	0.00201843
Vgf	59.7511	71.4563	36.2119	22.4106	47.4575	1.16232	0.00101893	0.0149672
Rasef	114.605	161.828	71.4953	51.5445	99.868	1.1678	0.00044974	0.00802972
Pdlim2	67.5874	95.6254	38.9974	33.616	58.9565	1.16845	0.00054606	0.00940689
Bgn	1388.97	859.578	593.318	404.512	811.594	1.17213	1.98e-05	0.00066396
B4galnt1	153.786	209.115	85.423	75.0756	130.85	1.17701	4.78e-05	0.00138731
Fzd1	89.1369	102.981	38.9974	45.9418	69.2643	1.17749	2.43e-05	0.00079537
Capn2	894.308	1187.44	452.185	467.262	750.298	1.17896	4.12e-09	4.61e-07
Prtg	1224.41	2156.3	740.952	751.877	1218.38	1.17928	1.33e-07	9.48e-06
Crlf1	236.066	226.979	116.992	87.4015	166.86	1.1798	1.29e-05	0.00046444
Sp6	151.827	215.42	89.137	72.8346	132.305	1.18101	6.12e-06	0.00024402
Bicc1	103.83	93.5237	40.8545	45.9418	71.0375	1.18508	2.27e-05	0.00074932
Wls	288.96	212.267	131.849	88.522	180.4	1.18554	2.84e-06	0.00013026
Col5a2	770.888	377.247	297.123	207.298	413.139	1.18659	0.00061195	0.0101889
Mgp	320.305	194.403	129.991	95.2452	184.986	1.19231	0.00019203	0.00409948
Cdh11	238.025	127.15	100.279	59.3882	131.211	1.19352	0.00217649	0.0261846
Dok2	478.989	737.682	261.84	267.807	436.579	1.19983	8.79e-09	8.92e-07
Hivep2	253.697	290.029	145.776	90.7631	195.066	1.2008	1.14e-06	5.92e-05
Bcl9l	761.092	771.308	325.907	340.642	549.737	1.20101	8.48e-23	9.07e-20
Itprip	107.748	175.488	54.7821	68.3524	101.593	1.20177	0.00108877	0.015757
Col1a2	1666.18	915.272	665.742	456.057	925.811	1.20237	1.05e-05	0.00039002
Mbnl3	456.46	520.16	220.986	202.816	350.105	1.20441	2.78e-10	4.8e-08
Nbl1	65.6283	37.8298	26.9268	17.9285	37.0784	1.2057	0.00368499	0.0382342
Krt7	162.601	196.505	38.9974	116.535	128.66	1.20719	0.00126966	0.0177631
Fzd6	261.534	344.672	144.848	117.656	217.177	1.20747	0.0034711	0.0367194
Satb2	559.31	357.282	180.131	216.263	328.246	1.20934	1.2e-07	8.66e-06
Vgll3	420.217	395.112	145.776	206.178	291.821	1.21199	1.3e-08	1.25e-06
Irx3	42.1197	47.2873	19.4987	19.049	31.9887	1.21374	0.00312869	0.0342326
Prss23	249.779	167.082	117.921	61.6293	149.103	1.21518	0.00012058	0.00280378
Samd4	152.806	239.589	109.564	59.3882	140.337	1.21569	0.00013419	0.00308276
Klhl26	252.718	277.419	102.136	125.5	189.443	1.21964	5.8e-05	0.00162407
Med12l	597.511	500.194	155.99	314.869	392.141	1.22112	5.96e-06	0.0002403
Gsn	717.993	511.753	311.98	214.022	438.937	1.22522	3.08e-08	2.64e-06
Tmem62	66.6078	89.3204	29.7123	36.9776	55.6545	1.22534	0.00229022	0.0272465
Inhba	587.716	313.147	240.484	143.428	321.194	1.23053	8.78e-05	0.00217425
S1pr1	94.0346	51.4906	30.6409	31.3749	51.8852	1.23056	0.00073193	0.0117649
Anxa1	478.989	385.654	194.987	172.562	308.048	1.23417	5.94e-11	1.25e-08
Galnt3	149.868	276.368	98.4221	81.7988	151.614	1.24188	0.00111114	0.0160413
Ptpn14	1863.06	1936.68	781.806	821.35	1350.72	1.24498	4.85e-14	2.29e-11
Adcy6	277.206	247.996	134.634	86.281	186.529	1.24938	1.32e-06	6.71e-05
Afap1l2	95.9936	74.6088	32.4979	39.2186	60.5797	1.25026	6.34e-05	0.00173394
Slc5a5	317.367	441.348	148.562	170.321	269.399	1.25053	1.31e-09	1.73e-07
Lyn	61.7102	81.9646	29.7123	30.2544	50.9104	1.26057	0.00011808	0.00276748
Cx3cl1	85.2188	84.0663	32.4979	38.0981	59.9703	1.2618	0.00010603	0.00253049
Lats2	216.475	226.979	103.065	80.6783	156.799	1.2711	1.46e-09	1.85e-07
Ssbp2	140.072	179.692	76.1379	56.0266	112.982	1.27467	2.88e-06	0.00013059
Spats2l	85.2188	133.455	46.4255	43.7007	77.2001	1.27876	0.00051698	0.00899827
Serpine1	1574.1	832.256	587.747	401.15	848.813	1.28296	1.62e-06	7.96e-05
Marveld2	178.274	257.453	89.137	89.6426	153.627	1.28524	6.17e-07	3.52e-05
Camk1	175.335	133.455	59.4247	67.2319	108.862	1.28571	2.55e-07	1.65e-05
Cav1	349.691	170.234	135.563	76.1962	182.921	1.29588	0.00055659	0.00954637
Ehd2	279.165	218.572	133.706	68.3524	174.949	1.30062	6.4e-05	0.00174401
Gcm1	57.7921	51.4906	24.1413	20.1696	38.3984	1.30233	0.00026255	0.00523584
Fhdc1	92.0755	113.489	37.1404	45.9418	72.1618	1.30698	4.61e-06	0.0001911
Slco2a1	91.096	60.9481	35.2834	25.7722	53.2749	1.31629	0.00019214	0.00409948
Col16a1	113.625	89.3204	43.64	36.9776	70.8908	1.33193	4.52e-06	0.00018824
Efna5	132.236	184.946	60.3532	63.8703	110.351	1.35237	2.42e-07	1.59e-05
Chdh	114.605	93.5237	28.7838	52.665	72.3943	1.35351	5.69e-05	0.00160611
Tnfrsf1a	206.68	235.386	90.0655	82.9194	153.763	1.35361	5.34e-09	5.66e-07
Cpne2	83.2598	66.2022	26.9268	31.3749	51.9409	1.35817	4.44e-05	0.00130476
Tagln	823.782	759.749	403.902	212.901	550.084	1.36026	6.71e-08	5.4e-06
Npnt	168.479	148.167	59.4247	63.8703	109.985	1.36075	1.49e-08	1.4e-06
Lhfp	100.891	75.6596	36.2119	32.4954	61.3146	1.36155	1.92e-05	0.0006494
Lox	1108.82	570.6	428.043	224.106	582.894	1.36469	0.00026821	0.00529497
Arhgap10	748.359	647.31	263.697	275.651	483.754	1.37167	1.33e-15	9.21e-13
Adad2	114.605	161.828	59.4247	47.0623	95.7298	1.37625	0.00311838	0.0342326
Zdhhc2	386.913	302.639	122.563	142.308	238.606	1.38037	2e-10	3.62e-08
Adgrl2	2675.09	3199.77	1116.07	1137.34	2032.07	1.38244	2.82e-24	3.69e-21
Trim67	211.578	474.974	137.42	125.5	237.368	1.38475	0.00206424	0.0252209
AI661453	742.481	681.988	301.766	243.155	492.348	1.3863	4.87e-14	2.29e-11
Tchh	194.926	220.674	60.3532	98.6068	143.64	1.38653	0.00012056	0.00280378
Mmp23	60.7307	63.0497	25.9983	21.2901	42.7672	1.38822	0.00022157	0.00462233
Bmp7	117.543	159.726	46.4255	59.3882	95.7707	1.38976	4.57e-07	2.75e-05
Lipg	91.096	212.267	64.0672	51.5445	104.744	1.39176	0.00150392	0.0200492
Slc25a24	231.168	257.453	95.6366	89.6426	168.475	1.39902	1.46e-12	4.76e-10
Bmp1	358.507	442.399	168.989	133.343	275.809	1.4055	5.73e-13	1.93e-10
Mfhas1	178.274	202.81	74.2809	69.473	131.209	1.40651	4.69e-09	5.15e-07
Prkce	134.195	244.843	67.7813	75.0756	130.474	1.40777	2.53e-05	0.00082659
Bin1	270.349	382.502	123.492	122.138	224.62	1.41027	4.84e-10	7.4e-08
Cdk14	125.379	158.675	59.4247	47.0623	97.6354	1.41549	9.96e-08	7.42e-06
Thbs1	7059.45	4263.21	2626.76	1610.2	3889.91	1.41811	1.86e-08	1.69e-06
Cyr61	3148.2	3495.06	1233.06	1248.27	2281.15	1.42077	4.83e-48	1.9e-44
AI314180	2935.64	3537.09	1117	1293.09	2220.71	1.42529	7.09e-21	6.42e-18
Parva	387.893	311.045	149.49	108.692	239.28	1.43678	1.55e-11	3.81e-09
Kirrel	1483.98	1805.32	605.389	608.449	1125.79	1.43821	2.31e-27	4.52e-24
Cryab	166.52	102.981	61.2817	38.0981	92.2201	1.43926	1.43e-05	0.00050841
Cxcl14	53.874	33.6265	17.6417	14.5669	29.9273	1.44184	0.00099164	0.0147134
Sptb	626.897	576.905	208.915	231.95	411.167	1.44919	3.8e-24	4.47e-21
Dsc2	140.072	176.539	57.5677	58.2677	108.112	1.45064	6.3e-08	5.15e-06
Tinagl1	273.288	158.675	59.4247	98.6068	147.499	1.4507	9.96e-06	0.00037312
Col12a1	703.3	386.705	256.269	142.308	372.145	1.45141	1.16e-05	0.00042366
Hmga2	796.355	724.021	298.052	256.602	518.757	1.45477	1.03e-24	1.52e-21
Hand1	87.1779	64.1005	11.1421	43.7007	51.5303	1.46383	0.00277372	0.0314437
Wnt4	47.9968	45.1856	15.7847	17.9285	31.7239	1.46674	0.00042188	0.00759001
Esam	89.1369	127.15	41.783	35.857	73.4818	1.47808	5.84e-05	0.00163343
Ocln	190.028	394.061	108.636	100.848	198.393	1.47935	0.00043246	0.00775655
Greb1l	309.53	628.395	142.991	192.731	318.412	1.48221	3.83e-06	0.00016342
Tgfbr2	137.134	127.15	58.4962	35.857	89.6593	1.48595	6.93e-07	3.85e-05
Cdcp1	272.308	347.824	109.564	109.812	209.877	1.49917	2.64e-13	1.04e-10
Arhgef5	484.866	716.665	212.629	211.781	406.485	1.50134	1.98e-12	6.3e-10
Perp	713.096	1183.23	350.977	317.111	641.104	1.5051	1.32e-11	3.38e-09
Sirpa	199.823	226.979	72.4238	77.3167	144.136	1.5111	7.04e-12	1.97e-09
Sorbs3	102.85	173.387	46.4255	50.4239	93.2716	1.51209	0.00022986	0.00474455
Prrx2	43.0992	36.779	11.1421	16.808	26.9571	1.51495	0.00097369	0.0145386
Tm4sf1	124.4	68.3039	42.7115	24.6517	65.0167	1.51635	0.00068341	0.011091
Adgrg6	142.031	129.252	46.4255	48.1829	91.4729	1.51976	1.55e-09	1.92e-07
Anxa3	284.063	334.163	112.35	103.089	208.416	1.52086	1.45e-11	3.63e-09
AA986860	48.9763	96.6762	20.4272	30.2544	49.0835	1.523	0.0025353	0.0293606
Nox4	79.3417	92.4729	31.5694	28.0133	57.8493	1.52789	8.09e-06	0.00031228
C130074G19Rik	77.3826	74.6088	18.5702	33.616	51.0444	1.54225	0.00030067	0.00579949
Rflnb	77.3826	74.6088	30.6409	21.2901	50.9806	1.54932	1.19e-05	0.00043324
Cilp2	242.923	188.098	70.5668	76.1962	144.446	1.55427	5.4e-09	5.68e-07
Tgfb3	78.3622	55.6939	28.7838	16.808	44.912	1.55599	0.00017143	0.00374905
Ptpn9	334.998	463.415	143.919	126.62	267.238	1.5613	3.93e-11	8.57e-09
Ttc9	124.4	102.981	48.2826	28.0133	75.9192	1.57544	1.19e-06	6.15e-05
Krt18	1387.99	1592.01	535.751	459.418	993.791	1.5823	2.9e-10	4.95e-08
Ccdc80	249.779	127.15	80.7804	44.8213	125.633	1.58544	6.59e-05	0.00178534
Rnf217	97.9527	106.134	29.7123	38.0981	67.9742	1.5896	1.53e-05	0.00053834
Csf1	420.217	236.436	132.777	85.1604	218.648	1.59122	1.35e-07	9.59e-06
Acta1	81.3007	53.5923	19.4987	24.6517	44.7609	1.61132	4.79e-05	0.00138917
Snx33	165.54	181.793	63.1387	48.1829	114.664	1.64159	3.84e-10	6.27e-08
Actg2	66.6078	32.5757	20.4272	11.2053	32.704	1.64869	0.00324646	0.0350945
Nr4a2	93.0551	109.286	27.8553	35.857	66.5134	1.66715	0.00249863	0.029079
Farp1	790.478	1153.81	331.478	279.012	638.695	1.6712	2.78e-15	1.72e-12
Msx2	70.5259	39.9315	16.7132	17.9285	36.2748	1.67291	0.00040747	0.00737589
Prom2	109.707	152.37	43.64	38.0981	85.9538	1.68091	4.53e-06	0.00018824
Galnt7	1398.76	1770.65	467.969	519.927	1039.33	1.68178	1.09e-10	2.18e-08
Myo5b	173.376	374.095	64.9957	105.33	179.449	1.68449	1.88e-05	0.00063696
Col4a1	2050.15	2008.13	624.888	626.377	1327.39	1.69748	4.36e-64	2.57e-60
Grip1	144.97	180.742	52.9251	47.0623	106.425	1.70378	2.08e-11	4.9e-09
1810019D21Rik	95.0141	108.235	34.3549	28.0133	66.4044	1.70437	0.00039904	0.00726804
Krt8	1167.6	1315.64	427.115	332.798	810.787	1.70831	2.73e-11	6.18e-09
Gpc6	100.891	223.826	51.0681	47.0623	105.712	1.72641	0.00024532	0.00495097
Plau	107.748	114.54	39.926	26.8928	72.2767	1.73411	3.13e-06	0.00013961
Col4a2	1238.12	1212.66	381.618	324.954	789.338	1.79433	8.25e-47	2.43e-43
Meis3	49.9559	60.9481	19.4987	12.3259	35.6821	1.8011	3.36e-05	0.00103835
Casp8	59.7511	122.947	30.6409	21.2901	58.6573	1.81479	0.00483022	0.0466221
Lxn	180.233	200.708	52.9251	52.665	121.633	1.85109	4.74e-11	1.01e-08
Tm6sf1	40.1606	46.2365	14.8562	8.96426	27.5544	1.85878	0.00082678	0.0128506
Cmtm3	102.85	148.167	36.2119	30.2544	79.3709	1.91709	4.91e-09	5.35e-07
Procr	49.9559	70.4055	12.9991	17.9285	37.8223	1.9604	0.00040276	0.00731306
Grid1	48.9763	74.6088	12.9991	17.9285	38.6282	1.99854	6.39e-05	0.00174401
Cited1	52.8945	25.2199	9.28511	10.0848	24.3711	2.01177	0.00028462	0.00555368
Tacstd2	62.6897	70.4055	15.7847	15.6874	41.1418	2.08031	4.77e-08	4.01e-06
Lyz2	26.4472	27.3215	7.42809	4.48213	16.4197	2.17457	0.00179721	0.0229016
Slc6a14	52.8945	167.082	14.8562	24.6517	64.871	2.47714	0.002542	0.0294092
Hspb2	15.6724	19.9657	3.71404	2.24106	10.3983	2.58122	0.003771	0.0388811
Stmn4	14.6929	42.0331	1.85702	2.24106	15.206	3.79099	0.00014844	0.00335104

## Sheet: Tet1_Mut_vs_WT
Table S3: List of differentially expressed genes (DEGs) with normalized counts, base mean, log2 fold change, p value and p adj value as identified by RNA-seq analysis of Tet1 WT, Tet1 Mut, and Tet1 KO ESCs (comparisons are indicated in each tab headings)
Gene_name	T1Mut_1_normalized_counts	T1Mut_2_normalized_counts	T1WT_1_normalized_counts	T1WT_2_normalized_counts	baseMean	log2FoldChange	pvalue	padj
Eif2s3y	10.3308	15.0389	423.667	424.251	218.322	-5.06274	1.22e-70	1.26e-66
Uty	12.2092	38.0986	550.485	528.057	282.212	-4.42216	1.2e-05	0.0004307
Ddx3y	19.7225	35.0908	442.455	438.919	234.047	-4.00716	5.47e-57	2.84e-53
Usp26	58.2284	65.1686	442.455	408.455	243.577	-2.7857	2.13e-38	7.37e-35
Accsl	48.8367	106.275	264.909	232.435	163.114	-1.68094	0.0021599	0.0326539
Pnma5	64.8026	72.1867	187.879	182.789	126.914	-1.43606	1.19e-07	7.61e-06
Ror1	67.6201	57.1478	176.606	145.554	111.732	-1.36853	3.43e-06	0.00014609
Pla2g1b	185.955	204.529	530.758	458.101	344.836	-1.3405	9.73e-15	4.04e-12
Slc4a5	139.936	156.405	389.849	346.397	258.146	-1.31293	1.73e-11	3.01e-09
Dll1	401.964	521.349	1086.88	1197.16	801.837	-1.30669	1.65e-22	2.85e-19
Enpp2	151.206	133.345	410.515	286.595	245.415	-1.2927	5.26e-09	5.16e-07
Neurod1	74.1943	112.29	226.394	227.922	160.2	-1.28464	6.72e-07	3.55e-05
Prmt8	48.8367	46.1193	93	135.399	80.8388	-1.26623	0.00035433	0.00782168
Ccno	72.3159	55.1426	159.697	145.554	108.177	-1.25997	2.45e-05	0.00079067
Insm1	64.8026	73.1893	153.121	177.147	117.065	-1.25906	9.31e-06	0.00035203
2900011O08Rik	92.9776	96.249	244.242	198.586	158.014	-1.22663	7.22e-07	3.75e-05
Ccnd2	395.39	411.063	1000.45	792.086	649.748	-1.15234	3.07e-16	2.13e-13
Hck	172.807	251.651	381.394	547.239	338.273	-1.12949	0.00199408	0.0306139
Pdgfc	377.546	453.172	740.243	986.158	639.28	-1.05534	1.08e-11	1.93e-09
Foxi3	175.624	137.355	320.333	314.803	237.029	-1.021	7.32e-07	3.78e-05
Zfp951	90.1601	100.259	191.636	190.687	143.186	-1.00561	6.55e-05	0.00178262
Ncam1	232.914	219.568	408.636	499.849	340.242	-1.0056	1.25e-08	1.1e-06
Nos1	152.145	174.451	316.576	330.6	243.443	-0.986648	5.76e-07	3.06e-05
Lama3	137.119	137.355	232.97	309.162	204.151	-0.981974	1.46e-05	0.00051369
Fmr1nb	61.9851	78.2023	136.212	137.656	103.514	-0.966125	0.00122151	0.0213089
Sall3	153.084	155.402	330.667	271.927	227.77	-0.965979	3.18e-06	0.00013719
Zfp229	463.01	512.325	865.182	1003.08	710.9	-0.937729	3.68e-13	1.09e-10
Irgm1	128.666	78.2023	204.788	189.559	150.304	-0.930753	0.00070891	0.0138024
Prrc1	625.486	607.572	1132.91	1153.15	879.779	-0.890623	2.98e-16	2.13e-13
Fgf15	163.415	168.436	319.394	279.825	232.768	-0.852548	2.2e-05	0.00072929
Laptm5	292.081	291.755	519.485	530.314	408.409	-0.846478	2.63e-08	2.12e-06
Mapt	193.469	250.648	345.697	443.433	308.312	-0.829323	2.79e-05	0.00086954
Ephx2	348.431	309.801	563.636	601.399	455.817	-0.823704	3.23e-08	2.53e-06
Trp53i11	231.975	257.667	414.273	449.074	338.247	-0.818216	1.38e-06	6.5e-05
Nid1	1078.16	1399.62	2089.21	2278.09	1711.27	-0.817692	2.49e-05	0.00079661
Runx1t1	118.335	90.2334	186	180.532	143.775	-0.813419	0.00165881	0.0266564
Pou3f1	509.968	455.178	894.303	801.112	665.14	-0.81282	3.35e-10	4.47e-08
Vim	1901.82	1849.79	3674.91	2897.54	2581.01	-0.808926	1.74e-06	8.09e-05
Stard8	98.6126	93.2412	155.939	179.404	131.799	-0.805632	0.00226532	0.0339864
Col6a3	191.59	118.306	318.455	217.767	211.53	-0.791044	0.00232862	0.0347855
Gadd45g	308.986	228.591	472.515	445.689	363.946	-0.772342	1.5e-05	0.00052599
Foxd3	243.245	234.607	434	380.246	323.024	-0.768903	8.95e-06	0.00034069
Frmd4b	114.579	104.27	170.97	200.842	147.665	-0.764643	0.00238824	0.0353882
Ptch1	3606.41	3854.97	6302.39	6276.89	5010.16	-0.753535	1.53e-32	3.99e-29
Aff1	955.134	1090.82	1861.88	1581.92	1372.44	-0.751224	2.79e-12	6.04e-10
Dpysl3	630.182	652.688	1088.76	1053.86	856.371	-0.739998	1.84e-11	3.14e-09
Plcxd1	177.503	124.322	260.212	241.462	200.875	-0.733042	0.00152136	0.0249096
2210409E12Rik	141.814	207.537	313.758	266.285	232.349	-0.731481	0.00105447	0.0190336
Khdc3	273.298	300.778	418.97	531.442	381.122	-0.727311	2.45e-05	0.00079067
Mcf2	493.063	516.336	843.576	816.909	667.471	-0.718108	4.61e-09	4.65e-07
Plekhg1	927.898	855.212	1432.58	1500.68	1179.09	-0.718105	5.43e-13	1.45e-10
Gbx2	298.655	413.069	546.727	618.323	469.194	-0.711003	2.42e-05	0.00079067
Cxcl12	130.544	123.319	206.667	206.484	166.753	-0.702616	0.00243547	0.0360193
Id2	448.922	362.939	633.152	686.023	532.759	-0.700331	2.03e-06	9.23e-05
Trim36	188.773	171.444	256.455	327.215	235.971	-0.696288	0.00090362	0.0168369
Fstl1	616.094	633.639	1035.21	988.415	818.34	-0.695323	6.17e-10	7.54e-08
Igfbp4	152.145	128.332	222.636	230.179	183.323	-0.691039	0.00220617	0.0332428
Eef2kmt	212.252	208.539	331.606	347.525	274.981	-0.690584	0.00015859	0.00384347
Timp3	240.427	247.641	427.424	358.808	318.575	-0.687875	9.7e-05	0.00252711
Tubb2a	135.24	156.405	225.455	243.719	190.205	-0.685909	0.00193679	0.029921
Gli2	640.513	749.94	1114.12	1094.48	899.763	-0.667577	6.45e-09	6.09e-07
Ppfia4	384.12	439.136	628.455	665.713	529.356	-0.652612	3.18e-06	0.00013719
Fry	267.663	399.032	480.97	555.137	425.701	-0.636074	0.00056758	0.0115483
Soga3	149.328	198.514	264.909	275.312	222.016	-0.635121	0.00301353	0.0429201
H2-M5	232.914	233.604	351.333	366.706	296.139	-0.622131	0.00041552	0.00888924
Map7d3	290.203	261.677	420.849	425.379	349.527	-0.616692	0.00018619	0.00441962
Arl14epl	308.986	440.139	614.364	533.699	474.297	-0.615923	0.00034167	0.00759057
Fxyd6	444.226	429.11	639.727	698.435	552.875	-0.615643	5.05e-06	0.00020522
Rex2	433.896	524.356	796.606	669.098	605.989	-0.613117	2.06e-05	0.00068683
Hes6	271.42	229.594	370.121	392.658	315.948	-0.606416	0.00061596	0.0123422
Dusp27	849.947	897.321	1436.33	1218.59	1100.55	-0.603571	3.82e-08	2.88e-06
Asb1	229.157	237.615	341.939	366.706	293.854	-0.602348	0.00070524	0.0138011
Zeb1	196.286	211.547	320.333	296.75	256.229	-0.597486	0.00163674	0.0264242
Cds1	351.249	334.866	556.121	478.411	430.162	-0.592456	0.00011667	0.00293788
Cpsf4l	229.157	242.628	387.03	323.83	295.661	-0.591438	0.00118632	0.0209408
Cbarp	244.184	224.581	354.152	346.397	292.328	-0.57962	0.00113764	0.02015
Cdkl2	309.925	267.692	436.818	425.379	359.954	-0.577903	0.00046475	0.00980121
Ptch2	459.253	502.299	786.273	646.532	598.589	-0.575404	3.98e-05	0.00117526
Nodal	766.361	824.132	1198.67	1165.56	988.681	-0.571896	4.98e-08	3.62e-06
Notch4	325.891	355.921	496	515.646	423.364	-0.569258	0.00016252	0.00390239
Radil	264.845	263.682	393.606	387.016	327.287	-0.562646	0.00078242	0.0148717
Sparc	1792.87	1794.64	2699.82	2573.71	2215.26	-0.555785	6.42e-13	1.67e-10
Jam2	927.898	1156.99	1446.67	1616.89	1287.11	-0.555237	1.17e-06	5.7e-05
D630045M09Rik	400.086	375.973	545.788	593.5	478.837	-0.553896	0.00011911	0.00298406
Serinc5	421.686	341.884	536.394	582.217	470.545	-0.550874	0.0003574	0.00785594
Kis2	293.02	273.708	476.273	353.166	349.042	-0.549479	0.00254449	0.0373133
Tmem2	2651.27	2354.09	3725.64	3594.85	3081.46	-0.548466	1.27e-12	3.14e-10
Rcor2	2511.34	2503.48	3628.88	3654.65	3074.59	-0.538443	3.91e-15	2.03e-12
1500009L16Rik	260.15	266.69	361.667	402.813	322.83	-0.537115	0.00176433	0.0279205
Clstn3	471.462	588.522	777.818	753.723	647.881	-0.53094	9.74e-05	0.00253236
Cenpm	289.264	323.838	452.788	426.508	373.099	-0.520223	0.00121192	0.0212209
Tex19.1	667.748	670.735	926.243	992.928	814.414	-0.519884	4.52e-06	0.00018739
Lrrc2	430.139	506.31	658.515	682.638	569.401	-0.518202	0.00016198	0.00390239
Rasgrp2	428.261	474.227	703.606	585.602	547.924	-0.514506	0.00034529	0.00765446
Rian	2944.29	3353.68	4779.64	4149.99	3806.9	-0.503713	2.33e-09	2.45e-07
Snx11	319.317	349.905	509.152	438.919	404.323	-0.50251	0.00151683	0.0248745
Atp1a3	532.508	596.543	780.636	815.781	681.367	-0.499726	6.08e-05	0.00166759
1700001L05Rik	790.779	1017.63	1215.58	1338.2	1090.55	-0.497906	4.78e-05	0.00136523
Robo1	514.664	569.473	788.152	740.183	653.118	-0.495413	8.81e-05	0.00231921
Mrps24	587.919	596.543	847.333	820.294	713.022	-0.493565	2.97e-05	0.00092054
Cnpy1	438.591	529.369	700.788	660.072	582.205	-0.491497	0.00039597	0.00857688
Gfpt2	1496.09	1809.68	2254.55	2387.54	1986.97	-0.489784	3.43e-07	1.91e-05
Prps2	863.095	877.269	1326.42	1117.04	1045.96	-0.489541	1.09e-05	0.00039963
Mical1	412.295	454.175	573.03	643.147	520.662	-0.489132	0.00056156	0.0114882
Ccnd1	2803.42	2630.81	4117.36	3434.63	3246.55	-0.474784	4.43e-08	3.29e-06
Ttn	2718.89	3043.87	3825.21	4175.94	3440.98	-0.473446	1.45e-09	1.57e-07
Rnf17	1500.79	1692.38	2176.58	2238.6	1902.09	-0.467483	8.33e-08	5.48e-06
Slc6a8	594.493	622.611	830.424	850.759	724.572	-0.466025	7.74e-05	0.00206259
Tcfl5	493.063	458.185	682	631.863	566.278	-0.465921	0.00047845	0.0100494
Cth	1101.64	1303.37	1512.42	1792.91	1427.59	-0.458751	3.45e-05	0.00105334
Gstp1	357.823	367.952	511.97	485.181	430.731	-0.458289	0.00196737	0.0303033
Ckb	1765.64	1643.25	2380.42	2300.66	2022.49	-0.457542	2.02e-08	1.7e-06
Jade2	683.714	656.699	993.879	845.117	794.852	-0.456241	0.00017327	0.00413525
P3h1	355.945	384.996	522.303	494.207	439.363	-0.456195	0.00205143	0.0313658
Dnmt3a	4425.36	4288.09	6374.73	5571.68	5164.97	-0.455261	3.26e-10	4.46e-08
Ooep	645.208	681.764	1003.27	811.267	785.378	-0.451466	0.00041364	0.00888547
Pik3r1	511.847	495.281	650.061	726.643	595.958	-0.450971	0.00063433	0.0126442
Gng3	360.641	345.895	505.394	459.229	417.79	-0.449204	0.00310382	0.0439652
Tapbp	415.112	400.035	572.091	537.084	481.08	-0.444354	0.00167953	0.0268455
Zfp57	3100.19	3316.58	4307.12	4416.27	3785.04	-0.443042	7.22e-11	1.14e-08
Fos	1219.98	1218.15	1632.67	1680.08	1437.72	-0.442252	6.81e-07	3.58e-05
Gpc4	537.204	485.255	720.515	667.97	602.736	-0.441468	0.00077184	0.0146975
Bcam	1019.94	1091.82	1441.97	1425.08	1244.7	-0.441119	3.85e-06	0.00016335
Lefty1	1625.7	1423.68	2208.52	1908	1791.47	-0.432907	1.12e-05	0.0004061
Otx2	667.748	602.559	904.636	810.139	746.271	-0.432842	0.0004147	0.00888924
Armcx4	1082.86	994.573	1483.3	1320.14	1220.22	-0.432399	2.5e-05	0.00079661
Per1	662.113	767.987	997.637	931.998	839.934	-0.432212	0.00025544	0.00588095
Ldhb	1453.83	1443.73	2106.12	1800.81	1701.12	-0.431194	4.9e-06	0.00020023
Ssr2	2319.75	2236.79	3127.24	3005.86	2672.41	-0.428682	4.65e-09	4.65e-07
Tbx3	1557.14	1727.47	2200.06	2196.85	1920.38	-0.42077	7.17e-07	3.75e-05
D1Pas1	546.596	603.561	794.727	744.696	672.395	-0.420559	0.00074562	0.014303
Slc7a7	1583.44	1576.08	2139	2088.53	1846.76	-0.420114	2.2e-07	1.31e-05
Tbc1d13	1439.74	1443.73	1979.3	1874.15	1684.23	-0.418342	8.44e-07	4.24e-05
Impa2	1155.18	1033.67	1428.82	1491.65	1277.33	-0.416026	2.48e-05	0.00079654
Arrdc4	439.531	550.424	664.152	656.687	577.698	-0.41602	0.00340743	0.0479391
Enc1	3213.83	2994.75	4262.03	4021.36	3622.99	-0.415958	4.08e-09	4.2e-07
Rhox5	1813.53	2228.77	2592.73	2799.38	2358.6	-0.415673	1.5e-05	0.00052599
Platr14	710.011	770.994	954.424	1020.01	863.859	-0.414861	0.00022824	0.00535673
Irf1	546.596	529.369	728.03	706.333	627.582	-0.414779	0.0009081	0.01689
Tubb2b	1114.79	1317.41	1674	1567.25	1418.36	-0.414287	4.62e-05	0.00132231
Atox1	530.63	585.515	788.152	696.178	650.119	-0.411288	0.00150134	0.0246594
Egr1	4368.07	4899.68	5959.52	6349.1	5394.09	-0.409378	7.08e-09	6.63e-07
Zfp981	1929.99	1727.47	2445.24	2411.24	2128.48	-0.409069	9.13e-07	4.56e-05
Armcx2	535.326	619.603	792.849	735.669	670.862	-0.40433	0.00163983	0.026433
Tro	524.995	563.458	751.515	682.638	630.651	-0.397921	0.00188686	0.0292365
Zmym3	1104.46	1057.74	1406.27	1430.72	1249.8	-0.391864	3.34e-05	0.00102483
Dab2ip	1080.04	1101.85	1465.45	1393.48	1260.21	-0.389899	3.55e-05	0.00107231
Zfp428	798.293	800.07	984.485	1105.76	922.152	-0.387078	0.00049114	0.0102538
Ddx58	613.277	706.829	855.788	868.812	761.176	-0.385609	0.00140297	0.0234137
Sssca1	560.683	546.414	764.667	680.381	638.036	-0.384336	0.00259783	0.0378816
Grhl2	1135.45	1096.84	1482.36	1430.72	1286.34	-0.384021	3.94e-05	0.00116747
Pcolce	724.099	831.15	1019.24	1007.6	895.522	-0.382086	0.00073532	0.0141838
Fam136a	1394.66	1315.4	1879.73	1650.74	1560.13	-0.381532	5.74e-05	0.00159629
Rimklb	876.244	748.937	1054.94	1059.5	934.905	-0.379674	0.00083779	0.0157125
Zic2	1055.62	1022.65	1521.82	1181.36	1195.36	-0.379273	0.00128334	0.0219095
Fosb	759.787	816.111	980.727	1068.53	906.288	-0.378924	0.00064606	0.0128051
Ucp2	1317.65	1280.31	1591.33	1774.86	1491.04	-0.373736	6.44e-05	0.0017563
Armcx1	760.726	720.865	982.606	935.383	849.895	-0.372448	0.00079663	0.0150866
Igf2bp2	1252.85	1303.37	1666.49	1640.59	1465.82	-0.371542	2.76e-05	0.00086437
Dus3l	1065.02	1148.97	1535.91	1316.76	1266.66	-0.365664	0.00045597	0.009675
Slc29a1	1632.27	1788.63	2254.55	2144.95	1955.1	-0.362962	1.72e-05	0.00059413
Crmp1	1223.74	1207.12	1519.94	1604.48	1388.82	-0.362123	7.33e-05	0.00196471
Icam1	712.829	750.943	891.485	987.287	835.636	-0.3601	0.00173441	0.0275113
Rbpms2	2427.75	2347.07	3079.33	3048.74	2725.72	-0.359987	5.16e-07	2.76e-05
Spp1	7497.38	7128.44	9413.67	9282.75	8330.56	-0.354244	3.77e-10	4.96e-08
Uchl1	788.901	825.135	1101.91	951.18	916.781	-0.347124	0.00228229	0.0341552
Ppp1r10	2025.79	1967.09	2596.49	2473.29	2265.66	-0.344495	7.83e-06	0.00030482
Arrdc3	1529.9	1482.84	1991.52	1827.89	1708.04	-0.342272	8.35e-05	0.00222096
Plk3	971.1	916.371	1205.24	1185.87	1069.65	-0.341229	0.00071103	0.0138179
Gli1	865.913	1046.71	1246.58	1166.69	1081.47	-0.335436	0.00294174	0.0420705
Apobec3	1694.26	1754.54	2108	2240.86	1949.41	-0.334543	4.5e-05	0.0012952
Zbtb8a	903.48	888.298	1209.94	1049.34	1012.77	-0.334474	0.00213593	0.0323721
Lrp2	1545.87	1611.17	2172.82	1799.68	1782.38	-0.331476	0.00070577	0.0138011
Midn	1916.84	1985.14	2580.52	2325.48	2201.99	-0.330341	5.94e-05	0.00164308
F2rl1	1011.48	961.487	1196.79	1278.39	1112.04	-0.327165	0.00119089	0.020986
Dtymk	1588.13	1442.73	1966.15	1832.4	1707.36	-0.325721	0.00028012	0.00637291
Cds2	2029.54	1994.16	2568.3	2472.17	2266.04	-0.325035	2.01e-05	0.00067616
Pgrmc1	1017.12	979.534	1267.24	1229.88	1123.44	-0.322681	0.00102891	0.0187349
Pim3	1806.96	1882.87	2294.94	2318.71	2075.87	-0.322355	4e-05	0.0011771
Bcor	1257.55	1215.14	1603.55	1487.14	1390.84	-0.321844	0.00050612	0.0105453
Dock5	2443.72	2380.16	2972.24	3041.97	2709.52	-0.318184	9.6e-06	0.00036177
Eif2b1	995.518	1003.6	1261.61	1229.88	1122.65	-0.317644	0.0011397	0.0201522
Xbp1	873.426	917.373	1148.88	1075.3	1003.74	-0.312667	0.00270403	0.0392971
Irf2bpl	1174.9	1291.34	1579.12	1475.85	1380.3	-0.308847	0.00120161	0.021139
Acp6	1197.44	1399.62	1548.12	1657.51	1450.67	-0.303731	0.00244273	0.0360243
Atg2a	1004.91	1088.82	1323.61	1259.21	1169.14	-0.302874	0.00225925	0.0339442
Zfp985	1319.53	1411.65	1728.49	1639.46	1524.78	-0.302343	0.00075113	0.0143701
Cgnl1	1547.75	1539.98	1969.91	1836.92	1723.64	-0.302041	0.00038383	0.00833134
Rrp9	1585.32	1766.57	2084.52	2046.79	1870.8	-0.301623	0.00045965	0.00971345
Ahnak	4098.53	3770.75	4824.73	4850.68	4386.17	-0.29809	8.59e-06	0.00032818
Mrpl17	1090.37	1072.78	1364.94	1291.93	1205.01	-0.296597	0.00199858	0.0306139
Dusp6	1531.78	1388.59	1851.55	1734.24	1626.54	-0.296135	0.00111837	0.0199446
Elac2	1439.74	1522.94	1914.49	1712.8	1647.49	-0.291986	0.00133782	0.022507
Tuba1a	2115.01	1785.62	2536.36	2228.45	2166.36	-0.288713	0.00282037	0.0406705
Ssbp3	1513	1332.45	1807.39	1665.41	1579.56	-0.287446	0.00258541	0.0377768
Epas1	1352.4	1392.6	1731.3	1618.02	1523.58	-0.287062	0.00124304	0.021504
Usf1	1376.82	1460.78	1780.15	1677.82	1573.89	-0.285256	0.00128099	0.0219053
Dnmt3l	5709.2	6159.94	6990.03	7448.09	6576.81	-0.282668	1.07e-05	0.00039672
Meg3	2660.66	3010.79	3751	3145.78	3142.06	-0.282204	0.00182048	0.0284624
Polr2e	2247.43	2434.3	2842.61	2847.9	2593.06	-0.281516	0.00019881	0.00469781
Gja1	4919.36	4623.96	6281.73	5317.81	5285.71	-0.281503	0.00032371	0.00723787
Setd1b	1271.63	1229.18	1584.76	1451.03	1384.15	-0.279673	0.00278195	0.0401721
Sgk1	4733.41	5102.2	6457.39	5481.41	5443.6	-0.279573	0.00035966	0.00787229
Spry4	1950.65	2262.85	2527.91	2578.23	2329.91	-0.277211	0.00124225	0.021504
Senp3	4151.12	4169.79	5065.21	5016.54	4600.67	-0.276934	6.28e-06	0.0002502
Foxp1	2129.09	2250.82	2697	2607.56	2421.12	-0.276331	0.00027338	0.00624688
Mycn	4635.73	4469.56	5596.91	5399.05	5025.31	-0.272195	1.13e-05	0.0004104
Srm	3438.29	3543.17	4480.91	3945.76	3852.03	-0.271434	0.0002794	0.00637033
Cyb5r3	1567.47	1667.31	1882.55	2019.71	1784.26	-0.270637	0.00169722	0.0270229
Twf2	1435.99	1489.85	1736	1791.78	1613.41	-0.26991	0.00168974	0.0269451
Tbl3	1404.06	1317.41	1689.97	1590.94	1500.59	-0.269714	0.00287634	0.0413627
Imp4	1446.32	1447.75	1795.18	1687.98	1594.31	-0.2673	0.00206951	0.0315958
Nfatc2ip	1654.81	1847.78	2035.67	2177.67	1928.98	-0.26654	0.00238939	0.0353882
Ube2g1	1868.01	2051.31	2474.36	2232.96	2156.66	-0.264307	0.0021081	0.0320076
Myrf	1795.69	1876.86	2292.12	2114.49	2019.79	-0.262888	0.00142544	0.0236745
Col18a1	7178.06	6878.79	8601.09	8200.68	7714.66	-0.25734	1.04e-05	0.00039102
Wipi2	1781.6	1851.79	2167.18	2169.77	1992.59	-0.255366	0.00128853	0.0219261
Epop	3140.58	3066.93	3727.52	3680.6	3403.91	-0.255092	0.00013553	0.00333114
G3bp2	14659.5	14303	17497.2	17049	15877.2	-0.254341	5.26e-07	2.81e-05
Upp1	4429.12	4280.07	5005.09	5369.71	4771	-0.252474	0.00011414	0.00290138
Ubfd1	3201.62	2977.7	3803.61	3555.36	3384.57	-0.252053	0.00052111	0.0107927
Glul	2893.58	2921.56	3530.24	3394.01	3184.85	-0.251846	0.00024443	0.00565454
Tfcp2l1	5274.37	5513.26	6255.43	6536.4	5894.86	-0.245844	5.66e-05	0.00158721
Trim28	29391.3	28023.5	34563.1	33369.2	31336.8	-0.242676	1.57e-06	7.4e-05
Hsph1	5015.16	5267.63	6196.24	5959.83	5609.71	-0.241446	8.7e-05	0.00230258
Klhl13	10094.2	9497.57	11261.5	11880.2	10683.3	-0.240244	3.45e-05	0.00105334
Pim1	1999.49	1967.09	2432.09	2252.14	2162.7	-0.239918	0.00258701	0.0377768
Pias2	3341.56	3769.75	4090.12	4300.06	3875.37	-0.238586	0.00139807	0.0233693
Flna	9535.37	9445.43	11758.4	10624.3	10340.9	-0.237844	9.64e-05	0.00251953
Sec24c	2480.34	2513.5	2914.94	2952.83	2715.4	-0.232662	0.0010858	0.0195348
Ccnd3	2420.24	2269.87	2765.58	2742.96	2549.66	-0.232049	0.00195034	0.0300855
Chchd10	2659.72	3010.79	3394.03	3263.12	3081.92	-0.231426	0.00297799	0.0425304
Trp53bp1	2632.49	2622.78	3145.09	3014.89	2853.81	-0.229161	0.00123833	0.021494
Gsta4	3356.59	3645.43	4247.94	3936.73	3796.67	-0.225154	0.00184681	0.0287727
Prmt5	3710.65	3724.64	4528.82	4155.63	4029.93	-0.224046	0.00104662	0.0189577
Dcp2	3316.2	3625.38	4063.82	4042.8	3762.05	-0.223836	0.00133449	0.0224874
Scpep1	2267.15	2278.9	2636.88	2668.49	2462.86	-0.222842	0.00237584	0.035288
Nanog	4679.87	4797.41	5493.58	5515.26	5121.53	-0.216117	0.00032862	0.007332
Rrn3	6200.39	6062.68	7517.03	6720.32	6625.11	-0.21536	0.00113322	0.0201085
Nid2	6283.97	5971.45	6878.24	7292.38	6606.51	-0.209483	0.00066456	0.0131109
Trim25	2851.31	2964.67	3382.76	3325.18	3130.98	-0.205846	0.00288199	0.0413867
Ccne1	4018.7	4155.75	4888.61	4539.26	4400.58	-0.20581	0.00197986	0.0304507
Ganab	4458.23	4456.53	5182.64	5086.5	4795.97	-0.204047	0.00079903	0.0151047
Tubb4b	6388.22	6220.09	7552.73	6967.42	6782.12	-0.203681	0.00101248	0.018533
Actn4	9958.94	10346.8	11687	11688.3	10920.3	-0.203103	0.00013382	0.00329686
Pou5f1	9144.68	9746.21	10953.3	10764.2	10152.1	-0.201172	0.00035689	0.00785594
Lama5	7348.05	6942.96	8062.82	8348.49	7675.58	-0.199583	0.00068857	0.0135332
Sin3a	5353.26	5691.72	6231.94	6415.67	5923.15	-0.195474	0.00148101	0.024364
Phc1	9191.64	9144.66	10044	10655.9	9759.05	-0.174924	0.0018079	0.0283938
Myo10	9205.73	9289.03	10411.3	10317.4	9805.87	-0.164516	0.00179709	0.0283096
Kdm5b	13042.2	13006.6	14521.2	14614.1	13796	-0.161545	0.00127658	0.0219053
Nsd1	13723.1	13864.9	15094.2	15628.5	14577.7	-0.155262	0.00244699	0.0360359
Hnrnpa2b1	20464.5	20715.6	18372.7	18397.4	19487.5	0.163415	0.00073997	0.0142471
Fam169a	8591.51	8775.7	7836.43	7650.06	8213.42	0.165356	0.00274052	0.0397389
Fubp1	8249.65	8814.8	7594.06	7539.48	8049.5	0.173244	0.00302348	0.0430029
Gars	8303.18	8446.85	7261.52	7581.23	7898.2	0.174406	0.00199931	0.0306139
Smc4	7837.36	8223.27	6925.21	7260.79	7561.66	0.179061	0.00236981	0.0352488
Pds5a	7280.43	7192.61	6262	6441.62	6794.16	0.188128	0.00094834	0.017513
Nckap1	4719.32	4466.55	3955.79	4050.7	4298.09	0.198248	0.00225249	0.0338917
Xrn2	4777.55	4994.92	4325.91	4190.61	4572.25	0.198459	0.00185383	0.0288105
Trpm7	3863.74	3761.73	3275.67	3352.26	3563.35	0.202268	0.00228315	0.0341552
Eif4a2	12743.6	13785.7	11202.3	11817	12387.1	0.204742	0.00051835	0.0107571
Cd2ap	4231.89	4116.65	3649.55	3586.95	3896.26	0.206232	0.00144661	0.023988
4932438A13Rik	3190.35	3124.08	2650.03	2797.12	2940.4	0.213151	0.00274813	0.0397389
Kcnq1ot1	4156.76	4708.18	3863.73	3737.02	4116.42	0.221969	0.00270623	0.0392971
Asna1	3012.85	3117.06	2639.7	2613.21	2845.7	0.222752	0.00167248	0.0268345
Atad2	6093.32	6243.15	5229.61	5341.5	5726.9	0.222803	0.0001613	0.0039002
Smchd1	4089.14	3699.57	3318.88	3352.26	3614.96	0.223451	0.0018836	0.0292295
Calr	13367.2	13278.4	11438.1	11322.8	12351.6	0.22734	8.25e-06	0.00031784
Brd1	2625.91	2621.78	2174.7	2288.25	2427.66	0.233688	0.00180443	0.0283823
Nktr	2631.55	2705	2239.52	2289.38	2466.36	0.236748	0.00135853	0.0228184
Usp24	4741.86	4536.74	3856.21	4010.08	4286.22	0.238223	0.0002383	0.00555521
Isyna1	3008.16	2767.16	2524.15	2339.02	2659.62	0.248001	0.00168091	0.0268455
Prpf39	1994.79	2049.3	1731.3	1673.31	1862.18	0.248326	0.00235883	0.0351358
Rps2	3436.42	4051.48	3225.88	3063.41	3444.3	0.251664	0.00246516	0.0362221
Atp13a1	2187.32	2227.76	1923.88	1772.6	2027.89	0.256289	0.0017932	0.0283072
Myh10	4397.18	3799.83	3225.88	3635.47	3764.59	0.256606	0.00219304	0.0330929
Ctcf	5312.87	5367.89	4533.52	4401.61	4903.97	0.257455	2.55e-05	0.00080981
Klf6	4600.98	4069.53	3472	3779.9	3980.6	0.257759	0.00081106	0.0152764
Acaca	2166.66	2166.6	1833.7	1770.35	1984.33	0.265838	0.0008286	0.0155785
Cherp	4953.17	4685.12	3968.94	4027	4408.56	0.26951	2.85e-05	0.00088814
Ier2	3650.55	3202.28	2797.52	2887.39	3134.43	0.269564	0.00060849	0.0122607
Nacc1	6757.31	6861.75	5860.88	5415.97	6223.98	0.272263	1.28e-05	0.00046062
Gtf2a1	2360.13	2496.46	1945.49	2073.87	2218.98	0.27298	0.00060745	0.0122607
Esrp1	3087.98	2647.85	2402.97	2342.41	2620.3	0.27348	0.00127952	0.0219053
Sh3d19	1698.02	1650.27	1351.79	1416.05	1529.03	0.274662	0.00172864	0.0274811
Prkar2a	1474.49	1437.72	1182.7	1221.98	1329.22	0.276274	0.00261275	0.0380458
Hist1h2bj	2038.93	2266.86	1799.88	1750.04	1963.93	0.278496	0.00113066	0.0201085
Tacc1	1713.04	1771.58	1356.49	1514.22	1588.83	0.279601	0.00208277	0.0317515
Usp38	1953.47	2130.51	1652.39	1707.16	1860.88	0.281707	0.0009187	0.0170262
Hist1h1c	5676.33	5961.42	4721.39	4846.17	5301.33	0.282589	4.68e-06	0.00019231
Hist1h1e	3039.15	3291.51	2624.67	2577.1	2883.11	0.283355	0.00013066	0.00324
Spcs3	2212.68	2267.87	1892.88	1788.4	2040.46	0.283468	0.00041137	0.0088552
Gcsh	2919.87	3106.04	2527.91	2422.52	2744.08	0.283625	0.00013842	0.00338628
Hist2h2bb	7157.4	6510.84	5790.43	5436.28	6223.74	0.283893	2.2e-05	0.00072929
Wdr76	1799.45	1760.55	1456.06	1466.83	1620.72	0.284484	0.00080292	0.0151506
Slbp	2563.93	2700.99	2085.45	2235.22	2396.4	0.285155	0.00025567	0.00588095
Xab2	2418.36	2464.38	2004.67	2001.65	2222.26	0.285411	0.00017341	0.00413525
Bcar1	1610.67	1628.21	1347.09	1309.99	1473.99	0.285656	0.00120589	0.0211785
Scd1	3527.52	3191.26	2656.61	2852.41	3056.95	0.286402	0.0002104	0.00494926
Cntrl	1563.71	1558.03	1243.76	1315.63	1420.28	0.286554	0.0014692	0.0242464
Hist1h3i	1653.87	1891.89	1476.73	1423.95	1611.61	0.289709	0.00209653	0.0319146
Slc35e1	1946.9	2021.23	1565.97	1678.95	1803.26	0.290274	0.00057814	0.0117172
Heatr3	2796.84	2736.08	2361.64	2161.88	2514.11	0.290598	0.00018149	0.00431793
Colgalt1	1879.28	1832.74	1529.33	1505.19	1686.63	0.290734	0.00053164	0.0109889
Cep170b	1611.61	1571.06	1322.67	1278.39	1445.93	0.29114	0.00111036	0.0198699
D230025D16Rik	1632.27	1728.47	1317.97	1428.46	1526.79	0.291222	0.00133256	0.0224874
Chtf8	3040.09	3003.77	2474.36	2460.88	2744.78	0.292348	3.74e-05	0.00111692
Ptbp3	2766.79	2674.92	2199.12	2238.6	2469.86	0.29424	7.02e-05	0.00190135
Plcg2	2185.44	1962.08	1653.33	1728.6	1882.36	0.294402	0.00070751	0.0138011
Etnk1	5652.85	5591.46	4516.61	4652.09	5103.25	0.294407	1.14e-06	5.58e-05
Def8	2230.52	2023.23	1747.27	1719.57	1930.15	0.295115	0.00049067	0.0102538
Prep	2274.66	1931	1666.49	1760.19	1908.08	0.295523	0.00160289	0.0259583
Edc4	2754.58	2671.91	2202.88	2216.04	2461.35	0.296328	5.99e-05	0.00165176
Rmrp	43760.5	44445	35977.9	35801.8	39996.3	0.297293	1.23e-10	1.86e-08
Gatad2a	7541.52	7322.94	6063.79	6026.4	6738.66	0.298031	1.78e-07	1.09e-05
Mak16	3928.54	4123.67	3363.03	3176.24	3647.87	0.300254	1.38e-05	0.00049137
Atmin	2370.46	2448.33	1926.7	1985.86	2182.84	0.300562	0.00010077	0.00260625
Farsa	2321.62	2345.07	1895.7	1893.33	2113.93	0.300571	9.77e-05	0.00253236
Erlin2	1355.22	1304.37	1000.45	1158.79	1204.71	0.300678	0.00350324	0.0489559
Utp4	4219.68	3960.24	3453.21	3179.63	3703.19	0.302461	2.65e-05	0.00083432
Cdc42bpa	1167.39	1093.83	925.303	906.047	1023.14	0.304191	0.00317848	0.0448395
Tagln2	1720.56	1691.38	1395	1363.02	1542.49	0.306956	0.00039932	0.00861545
Ciapin1	1861.43	1790.63	1494.58	1455.54	1650.55	0.307939	0.000305	0.00686693
2005-03-01	1613.49	1629.21	1292.61	1324.66	1464.99	0.309139	0.00045294	0.00965001
Nip7	2633.43	2762.15	2189.73	2159.62	2436.23	0.310977	3.48e-05	0.00105763
Hmgxb4	4081.62	4227.94	3353.64	3344.36	3751.89	0.311042	2.11e-06	9.53e-05
Nob1	2023.91	2213.73	1756.67	1657.51	1912.95	0.31172	0.00028438	0.00645578
Mthfd2	3088.92	3340.64	2526.03	2653.83	2902.36	0.311809	3.08e-05	0.00095141
Dna2	1870.82	1646.26	1418.49	1396.87	1583.11	0.321062	0.00056956	0.0115659
Map1s	1492.34	1434.71	1240	1097.86	1316.23	0.324257	0.0010109	0.018533
Champ1	2708.56	2714.02	2289.3	2037.76	2437.41	0.325592	5.84e-05	0.00162001
Plec	5982.5	5833.09	4420.79	5007.52	5310.97	0.325621	3.3e-06	0.00014187
Epha4	1179.6	1267.28	962.879	989.543	1099.82	0.325674	0.00122665	0.0213269
Psmd7	5215.2	5164.36	4157.76	4122.91	4665.06	0.325926	1.01e-07	6.59e-06
Ash2l	9272.41	9562.74	7258.7	7767.41	8465.31	0.325956	2.8e-08	2.24e-06
Vac14	1989.16	1889.89	1521.82	1571.76	1743.16	0.326426	0.00010611	0.00271725
Casp3	2226.77	2187.66	1788.61	1730.85	1983.47	0.326872	4.03e-05	0.00118359
Mcm5	11054.9	11000.5	8760.79	8820.14	9909.08	0.327121	4.86e-10	6.02e-08
N4bp1	4021.52	4290.1	3218.36	3400.78	3732.69	0.328484	2.33e-06	0.00010447
Elmsan1	1300.75	1346.48	1047.42	1060.63	1188.82	0.328573	0.000612	0.0123076
Ptpn3	1857.67	1711.43	1409.09	1432.98	1602.79	0.32862	0.00020079	0.00473392
Fam32a	1406.87	1424.69	1151.7	1102.38	1271.41	0.329062	0.00045699	0.00967693
Zfp330	1262.24	1337.46	1038.03	1031.29	1167.26	0.329188	0.00074351	0.0142888
Fkbp8	2328.2	2328.02	1857.18	1847.07	2090.12	0.329976	2.02e-05	0.00067845
Suclg2	1266	1268.28	952.546	1061.76	1137.15	0.331296	0.00104427	0.0189481
Upf1	5938.36	5778.95	4646.24	4661.12	5256.17	0.332197	3.06e-08	2.43e-06
Zfhx3	1427.54	1417.67	1145.12	1114.79	1276.28	0.332267	0.00035952	0.00787229
Man2b1	1073.47	1130.93	833.243	917.33	988.742	0.332556	0.00182007	0.0284624
Rprl3	2399.57	2418.26	2019.7	1805.32	2160.71	0.332916	6.33e-05	0.00173141
Urb2	5634.07	5599.49	4413.27	4502.03	5037.21	0.333459	3.15e-08	2.48e-06
Dlc1	8118.17	8464.9	6154.91	6996.76	7433.68	0.334465	9.28e-07	4.62e-05
N4bp2	2176.99	2190.67	1743.52	1719.57	1957.69	0.334802	2.43e-05	0.00079067
Tpm4	1982.58	1632.22	1514.3	1351.74	1620.21	0.33486	0.0015241	0.0249152
Psat1	7501.14	8354.61	5943.55	6623.28	7105.64	0.335385	2.81e-06	0.00012359
Hmox1	2620.28	2524.53	2088.27	1989.24	2305.58	0.335428	1.36e-05	0.00048546
Dzip3	899.723	988.557	712.061	783.059	845.85	0.336812	0.00350244	0.0489559
Slk	2047.39	2000.17	1612.94	1590.94	1812.86	0.337232	3.7e-05	0.00110845
Triml2	1055.62	1196.09	890.546	891.379	1008.41	0.337591	0.00179421	0.0283072
Uhrf2	1320.47	1240.21	955.364	1070.78	1146.71	0.337788	0.00100689	0.0185286
Paxbp1	1868.01	1725.46	1426	1417.18	1609.16	0.337872	0.00012432	0.00310716
Hnrnph3	1232.19	1270.29	966.637	1013.24	1120.59	0.337946	0.0006161	0.0123422
Dhps	1271.63	1131.93	991.061	903.79	1074.6	0.343089	0.00147498	0.0243032
Akt1	1251.91	1039.69	862.364	943.282	1024.31	0.343841	0.0030316	0.0430595
Trps1	1274.45	1392.6	1018.3	1082.07	1191.86	0.344604	0.00056242	0.0114882
Syde2	1619.13	1391.6	1165.79	1205.05	1345.39	0.344712	0.00063482	0.0126442
Smim7	1026.51	980.537	787.212	792.086	896.586	0.345791	0.0013158	0.0222807
Hist1h3b	1754.37	1527.95	1317.97	1263.73	1466	0.346396	0.0003699	0.00804569
Cope	1069.71	1123.91	826.667	898.149	979.609	0.346872	0.00108665	0.0195348
Adgrl1	5165.42	5524.29	4117.36	4285.39	4773.12	0.34729	1.06e-07	6.84e-06
Neo1	1381.52	1239.21	994.818	1065.14	1170.17	0.347348	0.000684	0.0134688
Csnk1e	1096.95	1057.74	806.94	882.352	960.994	0.351058	0.00100972	0.018533
E2f4	3646.79	3687.54	2876.42	2871.59	3270.59	0.3516	1.74e-07	1.07e-05
Kars	8444.06	7992.68	6465.85	6410.03	7328.15	0.352253	1.38e-09	1.55e-07
Cdt1	5158.85	4879.62	4014.97	3847.6	4475.26	0.352468	7.13e-08	4.85e-06
Nsd2	1650.12	1635.23	1339.58	1233.26	1464.55	0.352686	0.00011065	0.00281961
Gins4	1428.47	1438.72	1122.58	1121.56	1277.83	0.353482	0.00013739	0.0033689
Ddx39	5411.49	5279.66	4165.27	4200.76	4764.3	0.3538	7.88e-09	7.31e-07
Prdx2	4521.15	4362.28	3678.67	3259.74	3955.46	0.356514	1.35e-06	6.45e-05
Gse1	4192.45	4070.53	3177.97	3273.28	3678.56	0.357083	6.79e-08	4.65e-06
Cep250	1574.05	1473.81	1066.21	1313.37	1356.86	0.357086	0.00091856	0.0170262
Mrps31	1080.04	1152.98	852.97	890.25	994.062	0.357245	0.00064783	0.0128051
Uaca	1644.48	1560.04	1218.39	1282.91	1426.46	0.357428	8.74e-05	0.0023071
Eps15l1	2130.97	2270.87	1657.09	1775.99	1958.73	0.358606	1.78e-05	0.00061023
Orc6	2465.32	2618.77	1943.61	2015.19	2260.72	0.360927	3.91e-06	0.00016508
Fut9	1876.46	1876.86	1444.79	1476.98	1668.77	0.361323	1.69e-05	0.00058613
Sf3b3	12992.5	13296.4	10317.4	10144.8	11687.8	0.361493	4.07e-12	8.14e-10
Mdk	1465.1	1427.69	1155.45	1094.48	1285.68	0.362583	0.00011763	0.00295416
Grb10	3768.88	3573.24	2660.36	3049.87	3263.09	0.362648	4.59e-06	0.00018937
Hist1h4d	8690.12	7953.58	6523.15	6411.16	7394.5	0.363773	4.59e-09	4.65e-07
Gadd45gip1	1000.21	1140.95	861.424	802.241	951.208	0.364031	0.0012797	0.0219053
Atp6v0d1	1426.6	1334.45	1072.79	1070.78	1226.15	0.3652	0.00014554	0.00354364
Ankrd52	1051.87	1005.6	826.667	770.648	913.696	0.365223	0.00078942	0.0149774
Hist1h1d	7673	8840.87	6550.39	6267.86	7333.03	0.365479	2.59e-07	1.47e-05
Palld	2036.12	1820.71	1469.21	1523.24	1712.32	0.366085	4.44e-05	0.00128219
Fam162a	1173.96	1319.41	924.364	1009.85	1106.9	0.366349	0.00056447	0.0115075
Atp6v1b2	4341.77	4169.79	3301.03	3295.84	3777.11	0.367641	2.24e-08	1.85e-06
Mta1	2610.89	2506.48	1943.61	2021.96	2270.74	0.367875	1.78e-06	8.18e-05
Stxbp2	989.883	914.365	699.849	774.033	844.532	0.369602	0.0012694	0.0218872
Hist1h2ak	3038.21	3136.11	2153.09	2622.23	2737.41	0.370682	3.62e-05	0.00108818
Tnpo2	5868.86	5322.77	4352.21	4303.44	4961.82	0.370706	3.72e-08	2.84e-06
Wdr59	1080.98	1204.11	835.121	930.87	1012.77	0.371777	0.00072504	0.0140377
Piezo1	4089.14	3691.55	2902.73	3108.54	3447.99	0.372228	8.05e-07	4.1e-05
Sin3b	2219.25	2144.55	1600.73	1769.22	1933.44	0.372861	1.08e-05	0.00039689
Ccdc124	1047.17	1049.72	812.576	803.369	928.208	0.375872	0.00036695	0.00799819
Agpat5	1157.99	1300.36	949.727	943.282	1087.84	0.377014	0.000308	0.00691641
Tnks	3469.29	3625.38	2691.36	2771.17	3139.3	0.377164	6.66e-08	4.62e-06
Ttc7b	980.491	886.293	698.909	737.926	825.905	0.37766	0.00102064	0.0186435
Gab1	9206.66	9390.29	7101.82	7203.24	8225.5	0.378541	4.71e-12	9.24e-10
Arglu1	2113.13	2319	1680.58	1727.47	1960.04	0.379055	6.7e-06	0.00026583
Ogfod1	1106.34	1128.92	864.243	854.144	988.412	0.379388	0.0002302	0.00538069
Sfn	1011.48	916.371	786.273	692.793	851.73	0.38231	0.00122648	0.0213269
Dnaja2	6760.13	6775.53	5192.03	5185.79	5978.37	0.383261	3.07e-11	5.16e-09
Got2	3149.03	3016.8	2417.06	2307.43	2722.58	0.384137	1.75e-07	1.08e-05
Cog4	1756.24	1829.73	1313.27	1434.1	1583.34	0.384312	1.76e-05	0.0006056
Cnot7	2332.89	2126.5	1717.21	1699.26	1968.97	0.38434	4.4e-06	0.00018278
Emc8	1914.02	1972.1	1500.21	1475.85	1715.55	0.384927	4.21e-06	0.00017734
Lonrf1	866.852	912.36	600.273	761.621	785.277	0.385624	0.00291366	0.0417263
Zfp958	633.938	661.712	512.909	477.283	571.46	0.387897	0.00335414	0.0472534
Zc3h18	4142.67	4228.94	3165.76	3231.53	3692.22	0.388045	3.18e-09	3.31e-07
Smarcc2	834.92	785.031	646.303	591.244	714.374	0.388467	0.00142011	0.0236375
Ankrd10	3105.83	3048.89	2351.3	2349.18	2713.8	0.388884	4.94e-08	3.62e-06
Ifi30	717.524	762.974	568.333	560.779	652.403	0.390894	0.0016113	0.0260539
Prkaca	1197.44	1254.24	938.455	930.87	1080.25	0.391256	9.29e-05	0.00243421
Mgat4b	612.338	617.598	453.727	484.052	541.929	0.391261	0.00343089	0.0481731
Nes	1128.88	932.412	834.182	736.798	908.068	0.391884	0.00157196	0.025617
Ppp1r9a	1799.45	1931	1317.97	1524.37	1643.2	0.392267	3.85e-05	0.00114663
Ing2	761.665	739.914	575.849	567.549	661.244	0.393154	0.00128729	0.0219261
Sipa1l2	1478.25	1462.78	1067.15	1172.33	1295.13	0.393157	3.87e-05	0.00114834
Zfp704	1780.66	1760.55	1276.64	1419.44	1559.32	0.393386	1.42e-05	0.00050225
Slc10a7	791.719	791.046	584.303	620.58	696.912	0.393554	0.0010221	0.0186435
Banp	862.156	888.298	623.758	707.461	770.418	0.394981	0.00087674	0.0163948
Cdh1	16033.5	15406.9	12037.4	11866.6	13836.1	0.395364	3.11e-14	1.11e-11
Exoc8	686.532	677.753	515.727	521.287	600.325	0.395709	0.00184135	0.0287455
Nrp2	1645.42	1921.97	1394.06	1316.76	1569.55	0.396142	5.55e-05	0.00156082
Dhodh	1177.72	1309.39	957.243	931.998	1094.09	0.39666	0.00013088	0.00324
Chmp1a	1251.91	1226.17	964.758	917.33	1090.04	0.39689	7.27e-05	0.00195297
Med26	888.453	900.329	701.727	656.687	786.799	0.397054	0.00054101	0.0111384
Dhx38	2962.14	3006.78	2282.73	2248.76	2625.1	0.397485	3.62e-08	2.79e-06
Gpat4	1370.25	1438.72	1086.88	1043.7	1234.89	0.398793	3.19e-05	0.00098272
Eml5	864.035	919.378	612.485	740.183	784.02	0.398833	0.00136126	0.0228274
Nup133	4957.87	4944.79	3705.91	3801.34	4352.48	0.399533	1.77e-10	2.63e-08
Map2k7	1495.16	1632.22	1210.88	1159.92	1374.54	0.39958	2.44e-05	0.00079067
Eif4ebp1	4308.9	4124.67	3017.33	3375.96	3706.72	0.399586	5.79e-08	4.1e-06
Samd1	1744.04	1864.82	1377.15	1358.51	1586.13	0.399655	5.41e-06	0.00021735
Cenpu	676.201	722.87	556.121	504.362	614.889	0.399747	0.00216081	0.0326539
Hist1h2bf	1091.31	1321.42	853.909	973.747	1060.1	0.400673	0.00072318	0.0140277
Abce1	13758.8	13502.9	10327.7	10317.4	11976.7	0.401077	6.47e-15	2.8e-12
Hist1h4b	3008.16	2857.39	2134.3	2304.04	2575.97	0.402243	1.71e-07	1.07e-05
Firre	1717.74	1767.57	1372.45	1262.6	1530.09	0.403455	7.86e-06	0.00030482
Tango6	1153.3	1253.24	906.515	912.817	1056.47	0.403552	8.86e-05	0.00232707
Sdc4	1922.48	1710.42	1305.76	1439.75	1594.6	0.404052	2.24e-05	0.00073603
Cc2d1a	1019	922.386	718.636	748.081	852.025	0.404494	0.00035257	0.00779935
Eri1	2434.32	2550.6	1825.24	1940.72	2187.72	0.404551	3.44e-07	1.91e-05
Gnpat	3350.95	3249.41	2496.91	2487.96	2896.31	0.404988	8.49e-09	7.81e-07
Sfmbt1	673.383	637.65	493.182	496.464	575.17	0.40572	0.00184863	0.0287727
Sorbs1	607.642	605.567	434	481.796	532.251	0.405729	0.002912	0.0417263
Uba52	1742.16	1844.77	1462.64	1242.29	1572.96	0.407161	3.61e-05	0.00108724
Hist1h2bk	2272.79	2659.88	1832.76	1885.44	2162.72	0.407766	5.29e-06	0.00021318
Baz1a	1409.69	1092.83	876.455	1009.85	1097.21	0.407816	0.00121239	0.0212209
Phkb	896.905	909.352	677.303	683.766	791.832	0.408263	0.00029454	0.00666545
Ccne2	1080.04	1024.65	837.94	746.953	922.397	0.409226	0.00024474	0.00565454
Irs2	741.943	614.59	510.091	511.132	594.439	0.409625	0.00299038	0.0426489
Cln8	917.567	939.43	691.394	706.333	813.681	0.409889	0.00024319	0.00564376
Hist1h1a	9483.72	10284.6	7391.15	7486.45	8661.48	0.410048	6.57e-12	1.22e-09
Adgre5	765.422	858.22	579.606	642.018	711.317	0.410433	0.0010367	0.0188437
Shcbp1	1611.61	1732.48	1255.97	1253.57	1463.41	0.414192	4.91e-06	0.00020023
Ppp2cb	2077.44	2031.25	1617.64	1464.57	1797.72	0.414717	1.74e-06	8.09e-05
Gtpbp3	663.992	670.735	496.939	503.234	583.725	0.416294	0.00121522	0.0212348
Cox4i1	6596.72	6421.61	4696.97	5051.52	5691.71	0.417293	3.21e-11	5.3e-09
Sap30	1810.72	1801.66	1302	1402.51	1579.22	0.41758	2e-06	9.14e-05
Mcph1	2655.97	2556.61	1857.18	2042.27	2278.01	0.418725	2e-07	1.2e-05
Cep44	760.726	789.041	554.243	604.784	677.198	0.419139	0.00064729	0.0128051
H2afy	2439.96	2526.54	1814.91	1897.85	2169.81	0.419737	7.89e-08	5.26e-06
Vps35	6733.83	6794.58	4917.73	5194.82	5910.24	0.419846	3.28e-12	6.95e-10
Hist1h1b	6828.69	7676.86	5413.73	5425	6336.07	0.42041	4.38e-10	5.62e-08
Bst2	693.106	664.72	516.667	497.592	593.021	0.420872	0.00108788	0.0195348
Nup93	4522.09	4658.05	3419.39	3436.89	4009.11	0.421091	5.54e-11	8.86e-09
Camsap3	2406.15	2078.38	1700.3	1648.49	1958.33	0.421315	3.14e-06	0.00013641
Smarca5-ps	662.113	748.937	507.273	546.11	616.109	0.42174	0.00136362	0.0228302
Ddx19a	1065.02	1127.92	855.788	780.803	957.381	0.422169	0.00010264	0.00264814
Fto	1774.09	1587.11	1235.3	1272.75	1467.31	0.422404	6.99e-06	0.00027419
St14	1097.89	996.578	780.636	781.931	914.258	0.422664	0.00011565	0.00293259
Tomm20	3201.62	3195.27	2390.76	2378.51	2791.54	0.423601	1.89e-09	2.03e-07
Ranbp10	1203.07	1219.15	852.97	952.308	1056.88	0.424114	4.61e-05	0.00132231
Flot2	652.722	652.688	462.182	510.004	569.399	0.425199	0.00129794	0.0220501
Ints10	1896.18	2057.32	1468.27	1474.72	1724.12	0.425845	8.26e-07	4.19e-05
Pcid2	1640.73	1623.2	1221.21	1208.44	1423.39	0.425859	1.76e-06	8.13e-05
Slc25a15	1837.01	1791.63	1320.79	1377.69	1581.78	0.427287	7.88e-07	4.04e-05
Lamp1	6333.75	6173.97	4509.09	4790.88	5451.92	0.427521	6.2e-12	1.17e-09
Wwp2	2034.24	2126.5	1543.42	1544.68	1812.21	0.430118	1.87e-07	1.13e-05
Naf1	3072.96	2903.51	2289.3	2146.08	2602.96	0.430235	1.83e-08	1.55e-06
Gcdh	800.171	833.155	618.121	593.5	711.237	0.430874	0.00030514	0.00686693
Zfp1	834.92	727.883	576.788	582.217	680.452	0.43125	0.00064102	0.0127432
Cnot1	21327.6	21903.7	15597.7	16436.3	18816.3	0.432468	1.1e-16	9.52e-14
Rbmxl1	1924.36	2137.53	1642.06	1367.53	1767.87	0.432581	1.87e-05	0.0006323
Eif4g3	2979.98	2516.51	1992.45	2079.51	2392.11	0.432786	1.29e-06	6.23e-05
Hist1h2be	1879.28	2011.2	1495.52	1384.46	1692.61	0.433892	9.99e-07	4.93e-05
Map1lc3b	1029.33	1026.66	776.879	743.568	894.108	0.435334	5.5e-05	0.00155531
Prosc	1436.93	1277.3	977.909	1029.03	1180.29	0.435543	2.06e-05	0.00068683
Hpf1	1416.27	1403.63	1020.18	1064.01	1226.02	0.436152	4.28e-06	0.00017941
Lsm4	1944.08	1887.88	1395	1436.36	1665.83	0.436587	2.53e-07	1.45e-05
Klhdc4	2089.65	2255.84	1641.12	1569.5	1889.03	0.436663	2.36e-07	1.39e-05
Bag4	3117.1	3149.15	2294	2335.64	2723.97	0.436702	8.94e-10	1.04e-07
Coprs	590.737	615.592	462.182	428.764	524.319	0.437213	0.00145698	0.024083
Rbpms	4220.62	4069.53	3088.73	3026.17	3601.26	0.439069	4.62e-11	7.5e-09
Cbfb	1739.34	1583.1	1240	1209.57	1443	0.439714	2.27e-06	0.00010198
Lsm6	1043.42	932.412	795.667	660.072	857.892	0.440706	0.00039941	0.00861545
Nr2c2ap	630.182	525.359	422.727	427.636	501.476	0.442417	0.00255901	0.0374733
Chd9	6781.73	6796.58	4832.24	5159.84	5892.6	0.442447	4.96e-13	1.36e-10
Gtf2e2	2248.37	2423.27	1690.91	1741.01	2025.89	0.444913	5.45e-08	3.88e-06
Rps6	740.064	768.989	588.061	520.159	654.318	0.4454	0.00048607	0.0101889
2310022B05Rik	1030.27	972.516	699.849	770.648	868.32	0.445703	7.25e-05	0.00195243
Cfap20	1194.62	1337.46	911.212	947.795	1097.77	0.445791	1.93e-05	0.00065049
Usp10	6607.05	6432.64	4815.33	4755.9	5652.73	0.446132	4.82e-14	1.67e-11
Slc7a5	7403.46	7366.06	5264.36	5576.19	6402.52	0.446184	6.88e-14	2.24e-11
Ssbp4	941.046	971.513	723.333	680.381	829.069	0.446255	7.23e-05	0.00195243
Fam192a	1031.21	1090.82	746.818	810.139	919.746	0.446714	4.24e-05	0.00122785
Fam199x	601.068	552.429	439.636	406.198	499.833	0.447567	0.00159851	0.0259583
Hsbp1	881.879	863.233	656.636	622.837	756.146	0.44777	0.0001167	0.00293788
Pgls	524.995	509.318	355.091	402.813	448.054	0.448585	0.0024666	0.0362221
Steap2	715.646	695.8	480.03	554.009	611.371	0.448883	0.00062667	0.0125297
Hist1h2bh	1686.75	1938.01	1202.42	1452.16	1569.84	0.449401	2.61e-05	0.00082421
Tti2	572.892	582.507	396.424	449.074	500.225	0.450517	0.00142094	0.0236375
Zcchc14	1694.26	1792.64	1255.97	1294.19	1509.26	0.451355	3.96e-07	2.17e-05
Cfl2	950.438	797.062	645.364	631.863	756.182	0.452277	0.00031089	0.00696613
Ddhd2	1923.42	1874.85	1294.49	1481.49	1643.56	0.452344	9.36e-07	4.64e-05
Pcm1	8120.99	8301.48	5915.36	6080.56	7104.6	0.453126	1.51e-15	8.29e-13
Fnta	2634.37	2518.52	1921.06	1838.05	2228	0.45499	5.74e-09	5.52e-07
Otud4	11472.9	10981.4	8355.91	8023.54	9708.43	0.455104	5.07e-16	3.29e-13
Ckap2	2676.63	2746.1	1966.15	1988.11	2344.25	0.455611	1.25e-09	1.42e-07
Asah1	2218.31	2197.69	1558.45	1657.51	1907.99	0.457487	2.18e-08	1.82e-06
Acd	505.272	510.32	364.485	374.605	438.671	0.458501	0.00173583	0.0275113
Abhd13	1215.28	1116.89	817.273	878.967	1007.1	0.459334	1.59e-05	0.00055472
2310036O22Rik	1736.52	1718.45	1284.15	1224.24	1490.84	0.461912	1.88e-07	1.14e-05
Cnep1r1	618.912	584.512	442.455	431.021	519.225	0.462305	0.00072704	0.0140503
Jak3	704.376	745.93	522.303	530.314	625.731	0.462376	0.00024263	0.00564353
Csnk2a2	2115.95	1989.15	1484.24	1493.91	1770.81	0.462999	3.74e-08	2.84e-06
Nhsl1	829.285	723.873	564.576	561.907	669.91	0.463379	0.00026706	0.00611601
Golga7	1269.76	1309.39	961	909.432	1112.39	0.46352	3.38e-06	0.00014456
Nudt21	468.645	491.271	331.606	364.45	413.993	0.463705	0.0023465	0.0350022
Lonp2	881.879	890.303	590.879	692.793	763.963	0.46525	0.00012949	0.00322088
Fbxo31	730.673	761.971	521.364	559.65	643.415	0.465485	0.00019822	0.00469461
Cotl1	951.377	1021.64	705.485	721.001	849.877	0.46794	2.73e-05	0.00085652
Tecr	1949.71	1882.87	1404.39	1366.4	1650.85	0.468015	4.05e-08	3.03e-06
Ap1g1	4751.25	4652.03	3327.33	3463.97	4048.65	0.469477	4.36e-13	1.23e-10
Slc25a4	4450.72	3811.86	2836.97	3129.98	3557.38	0.469598	2.28e-08	1.87e-06
Tma16	941.046	1045.71	738.364	696.178	855.323	0.469821	4.21e-05	0.0012262
Afg3l1	2454.05	2431.29	1722.85	1804.2	2103.09	0.469998	2.02e-09	2.14e-07
Mcf2l	490.246	557.442	392.667	363.321	450.919	0.470773	0.00181812	0.0284624
Lpin2	487.428	481.245	325.03	373.476	416.795	0.471736	0.0021088	0.0320076
Cfap97	589.798	545.411	380.455	437.791	488.364	0.472351	0.00113336	0.0201085
Rad23a	1855.8	1857.81	1300.12	1375.43	1597.29	0.472982	4.65e-08	3.43e-06
Myo9b	2179.81	2150.56	1524.64	1593.2	1862.05	0.473947	6.35e-09	6.05e-07
Msmo1	3223.22	3138.12	2158.73	2416.88	2734.24	0.475369	1.21e-09	1.38e-07
Zfyve9	851.825	708.834	535.455	586.73	670.711	0.475845	0.00036361	0.00794206
Sntb2	1575.92	1738.5	1211.82	1171.2	1424.36	0.475965	4.33e-07	2.36e-05
Cyb5b	4897.76	4903.69	3633.58	3412.06	4211.77	0.476264	3.79e-13	1.09e-10
Lsm1	770.118	852.205	597.455	568.677	697.114	0.47633	0.00011654	0.00293788
Sugp2	1008.67	1022.65	684.818	775.161	872.823	0.476464	2.44e-05	0.00079067
Rbm34	1870.82	1961.07	1420.36	1333.68	1646.49	0.476505	5.04e-08	3.64e-06
Taf5l	3069.2	2770.17	2171.88	2021.96	2508.3	0.47754	5.05e-09	5e-07
Slc7a6	1331.74	1158	918.727	868.812	1069.32	0.478018	1.06e-05	0.00039317
Tfdp1	4560.6	4468.56	3349.88	3123.21	3875.56	0.480137	1.41e-12	3.41e-10
Slc7a6os	906.297	938.428	665.091	656.687	791.626	0.480926	2.23e-05	0.00073482
Ndufb7	748.517	729.888	528.879	530.314	634.399	0.481076	0.00010867	0.00277597
Papd5	2403.33	2569.65	1792.36	1766.96	2133.08	0.482507	1.43e-09	1.57e-07
Slc20a2	3009.09	2755.13	2028.15	2095.3	2471.92	0.483272	7.12e-10	8.61e-08
Trappc11	1860.49	1925.98	1341.45	1365.28	1623.3	0.484304	1.49e-08	1.28e-06
Zfp866	845.251	836.163	631.273	569.805	720.623	0.485345	6.03e-05	0.00165814
Arhgef7	1706.47	1677.34	1177.06	1240.03	1450.23	0.485375	6.02e-08	4.23e-06
Arhgap45	468.645	542.403	341.939	379.118	433.026	0.487665	0.00165019	0.0265589
Prmt9	771.057	701.816	503.515	546.11	630.625	0.488758	0.00014605	0.00354793
Gpsm2	777.631	676.751	466.879	568.677	622.484	0.490001	0.00047139	0.00992109
Timm44	1757.18	1741.51	1224.03	1267.11	1497.46	0.490007	2.42e-08	1.96e-06
Dclk2	603.885	588.522	451.849	397.171	510.357	0.490007	0.0005365	0.0110674
Fbxo8	661.174	673.743	471.576	478.411	571.226	0.490771	0.00016244	0.00390239
Dnajb1	1296.99	1346.48	874.576	1006.47	1131.13	0.490902	2.79e-06	0.00012325
Tubgcp3	1186.17	1204.11	836.061	863.17	1022.38	0.4923	1.33e-06	6.37e-05
Cdkn2aip	1147.66	1193.09	795.667	867.684	1001.03	0.492878	2.87e-06	0.00012593
Prmt7	2224.89	2306.97	1623.27	1590.94	1936.52	0.495636	7.77e-10	9.18e-08
Nfatc3	3767.94	3807.85	2723.3	2648.18	3236.82	0.496075	3.23e-13	9.89e-11
Cog2	847.13	898.324	591.818	642.018	744.823	0.500451	2.53e-05	0.00080283
Rab8a	1319.53	1354.5	936.576	951.18	1140.45	0.502346	2.54e-07	1.45e-05
Adam9	924.141	861.228	575.849	683.766	761.246	0.50324	5.25e-05	0.00149183
4921524J17Rik	848.069	912.36	614.364	627.35	750.536	0.503594	1.82e-05	0.00061961
Polr2c	941.986	991.565	671.667	691.665	824.221	0.504116	6.97e-06	0.00027419
Itfg1	852.765	849.197	553.303	645.403	725.167	0.50572	4.23e-05	0.00122785
Polb	565.379	551.426	392.667	393.786	475.815	0.505946	0.00034124	0.00759057
Frg1	1034.02	1096.84	737.424	760.493	907.195	0.508479	2.62e-06	0.00011694
Siah1a	516.542	534.382	383.273	355.423	447.405	0.508607	0.00054807	0.0112615
Cmip	3203.5	3065.93	2136.18	2270.19	2668.95	0.508742	9.96e-12	1.82e-09
Cul4a	1626.64	1484.84	1096.27	1087.71	1323.87	0.510641	8.68e-08	5.67e-06
Cdc16	1974.13	1971.1	1367.76	1401.38	1678.59	0.510671	1.2e-09	1.38e-07
2810004N23Rik	2254	2381.16	1610.12	1642.84	1972.03	0.510864	2.85e-10	4.05e-08
Itgb1	6984.59	6281.25	4614.3	4682.56	5640.68	0.5129	2.14e-14	7.96e-12
Galnt2	1681.11	1551.01	1068.09	1196.03	1374.06	0.513533	1.58e-07	9.9e-06
Pdpr	778.57	759.966	527	550.624	654.04	0.513705	3e-05	0.00092776
Clcn3	4552.15	4757.31	3068.06	3449.3	3956.7	0.514409	2.38e-12	5.26e-10
Plekha2	1947.83	1698.39	1187.39	1363.02	1549.16	0.515674	3.86e-07	2.14e-05
Kat6a	4347.41	4546.76	3006.06	3213.48	3778.43	0.516053	6.66e-14	2.23e-11
Sptbn2	1657.63	1427.69	1164.85	989.543	1309.93	0.518142	2.77e-06	0.00012325
Slfn9	606.703	647.675	425.546	450.203	532.532	0.518384	0.0001399	0.00341453
Smad1	539.082	432.118	331.606	346.397	412.301	0.518478	0.00145133	0.0240278
Tcf25	4880.86	4782.37	3434.42	3306	4100.91	0.519666	8.61e-16	4.97e-13
Snapc2	456.436	395.022	295.909	296.75	361.029	0.522732	0.00154291	0.025183
Glg1	3798	3723.63	2526.03	2705.73	3188.35	0.523749	1.43e-13	4.51e-11
Nfat5	2866.34	3317.58	2004.67	2296.15	2621.18	0.523913	9.22e-09	8.41e-07
Rab11fip1	1833.26	1651.27	1145.12	1276.14	1476.45	0.525205	6.7e-08	4.62e-06
Dync1li2	1318.59	1335.45	926.243	916.202	1124.12	0.526573	7.35e-08	4.93e-06
Dctn6	415.112	405.048	288.394	280.954	347.377	0.526596	0.00127186	0.0218932
Exosc6	822.711	886.293	624.697	560.779	723.62	0.52769	1.8e-05	0.00061468
Prag1	1099.77	905.342	686.697	704.076	848.97	0.527792	1.7e-05	0.00058941
Eppk1	517.482	558.445	340.061	406.198	455.546	0.527832	0.00051767	0.0107571
Clip1	623.608	499.292	365.424	412.968	475.323	0.528659	0.00075188	0.0143701
Ankrd11	12443	12940.5	8524.06	9054.83	10740.6	0.530048	9.13e-21	1.36e-17
Vps4a	659.296	669.733	447.152	472.769	562.237	0.530791	5.55e-05	0.00156082
Acsl1	801.11	805.083	562.697	548.367	679.314	0.531703	1.09e-05	0.00039923
Aktip	864.974	934.417	641.606	602.527	760.881	0.532368	6.96e-06	0.00027419
Cfdp1	4077.87	4375.32	2923.39	2917.85	3573.61	0.533218	1.27e-14	5.07e-12
Setd6	798.293	846.189	546.727	588.987	695.049	0.534033	1.19e-05	0.00042956
Mvd	1372.12	1285.33	907.455	927.485	1123.1	0.53431	8.27e-08	5.48e-06
Mbtps1	6012.55	5612.52	3968	4046.18	4909.81	0.536612	7.9e-17	7.47e-14
Abcb10	1291.36	1178.05	813.515	887.994	1042.73	0.537348	4.5e-07	2.44e-05
Vps37a	1426.6	1333.45	901.818	999.698	1165.39	0.537542	1.31e-07	8.29e-06
Pskh1	479.915	425.1	282.758	339.627	381.85	0.540136	0.0011126	0.0198757
Fuk	513.725	542.403	340.061	385.888	445.519	0.540845	0.0002949	0.00666545
Spg7	1267.88	1237.2	870.818	849.631	1056.38	0.54207	7.33e-08	4.93e-06
Jund	2439.96	2422.27	1651.45	1684.59	2049.57	0.543477	3.83e-12	7.86e-10
Tex15	976.735	952.464	633.152	689.408	812.94	0.544669	1.72e-06	8.07e-05
Stk26	465.827	398.03	304.364	287.723	363.986	0.544983	0.00105405	0.0190336
Mast3	688.41	668.73	444.333	485.181	571.664	0.546021	3.52e-05	0.00106606
Rpl18a	6094.26	5830.08	4243.24	3923.19	5022.7	0.546131	1.3e-16	1.04e-13
Fat1	18789.9	16676.1	12183	12058.4	14926.9	0.548964	9.3e-19	1.07e-15
Hgsnat	422.626	390.009	253.636	301.263	341.884	0.550379	0.00126481	0.0218443
Large1	595.433	623.613	395.485	436.663	512.798	0.550841	7.61e-05	0.00203416
Atxn1l	1254.73	1212.14	844.515	838.347	1037.43	0.551761	5.36e-08	3.85e-06
Fhod1	619.851	634.642	424.606	429.893	527.248	0.553954	4.09e-05	0.00119815
Smarca5	4567.17	4738.26	3171.39	3158.19	3908.75	0.555963	1.36e-17	1.41e-14
Rfwd3	3229.8	3155.16	2203.82	2137.05	2681.46	0.556693	1.52e-14	5.86e-12
Erbb3	1234.07	977.529	723.333	779.674	928.651	0.557235	8.99e-06	0.00034108
Pdp2	795.475	748.937	548.606	500.977	648.499	0.557241	1.11e-05	0.0004061
Rab4a	542.839	546.414	371.061	368.963	457.319	0.557695	0.0001056	0.00271097
Patj	737.247	588.522	443.394	456.973	556.534	0.558245	0.00013222	0.00326522
Arl2bp	815.198	774.002	549.546	529.186	666.983	0.558966	5.5e-06	0.00021981
Erich1	361.58	373.967	210.424	288.852	308.706	0.55898	0.00314349	0.0444061
4931428F04Rik	463.01	469.214	277.121	354.295	390.91	0.562085	0.00070737	0.0138011
Gsr	4091.96	3976.29	2848.24	2603.05	3379.88	0.565655	4.87e-15	2.3e-12
Gipc1	955.134	935.42	617.182	660.072	791.952	0.565764	7.36e-07	3.79e-05
Nsd3	1801.32	1836.75	1169.55	1286.29	1523.48	0.56696	4.1e-10	5.33e-08
Anapc10	626.425	635.644	417.091	433.278	528.11	0.569631	2.48e-05	0.00079654
Zmat4	414.173	472.222	293.091	303.52	370.751	0.571159	0.00045439	0.00966109
Pawr	1163.63	1045.71	720.515	766.134	923.996	0.571547	2.79e-07	1.58e-05
Capg	538.143	532.377	341	379.118	447.66	0.572007	0.00010364	0.00266724
Brd7	2176.05	2240.8	1450.42	1519.86	1846.78	0.572418	3.86e-12	7.86e-10
Hook3	1399.36	1382.58	901.818	968.105	1162.97	0.573111	5.33e-09	5.18e-07
Wrn	953.256	889.301	537.333	699.563	769.863	0.574984	1.83e-05	0.00062203
Pard3	2327.26	2009.2	1441.03	1469.08	1811.64	0.575441	4.45e-10	5.64e-08
Aars	14173	14539.6	9210.76	10052.3	11993.9	0.575849	7.01e-23	1.46e-19
Gm2027	293.02	294.763	203.849	189.559	245.298	0.579259	0.00274591	0.0397389
Tjp3	616.094	590.528	370.121	435.534	503.069	0.582738	5.15e-05	0.00146833
Kxd1	858.4	906.345	602.152	575.447	735.586	0.583611	8.34e-07	4.21e-05
Hmgb2	2847.56	2835.33	1908.85	1882.05	2368.45	0.584085	4.73e-15	2.3e-12
Gm32856	712.829	827.14	523.243	503.234	641.611	0.5852	8.55e-06	0.00032789
Dctd	1245.34	1189.08	819.152	802.241	1013.95	0.586341	1.25e-08	1.1e-06
Neto2	362.519	331.858	225.455	236.949	289.195	0.586568	0.0010902	0.0195427
Mphosph6	1268.82	1195.09	795.667	840.604	1025.04	0.590537	1.3e-08	1.12e-06
Klhl2	1099.77	987.555	667.909	717.616	868.211	0.591219	2.34e-07	1.38e-05
Ddx19b	1883.03	2118.48	1307.64	1346.09	1663.81	0.592523	8.85e-11	1.37e-08
Rpl13	1227.49	1520.93	890.546	929.742	1142.18	0.59444	2.48e-07	1.44e-05
Trappc5	504.333	447.157	306.242	323.83	395.391	0.594671	0.00016425	0.00393472
Nae1	1794.75	1754.54	1162.97	1187	1474.81	0.594887	1.67e-11	2.95e-09
Nek1	1641.67	1789.63	1107.55	1162.18	1425.25	0.596237	1.87e-10	2.7e-08
Nfkbiz	331.526	277.718	180.364	222.281	252.972	0.597516	0.00304079	0.0431311
Arhgef5	357.823	290.752	215.121	213.254	269.238	0.598399	0.00190317	0.0294454
Fanca	1452.89	1454.76	948.788	970.362	1206.7	0.59939	3.06e-10	4.25e-08
Syce2	1488.58	1601.14	1000.45	1035.8	1281.5	0.601556	3.34e-10	4.47e-08
Zfp869	917.567	1025.65	628.455	649.917	805.398	0.604143	2.45e-07	1.43e-05
Gins3	403.842	410.061	261.152	274.184	337.31	0.604415	0.00026669	0.00611601
Enkd1	386.937	348.903	230.152	251.617	304.402	0.611051	0.0005554	0.0113894
Upf3a	786.084	845.186	502.576	565.292	674.784	0.611262	1.31e-06	6.28e-05
Dusp4	942.925	764.979	573.03	543.854	706.197	0.612747	4.35e-06	0.00018167
Pla2g15	482.732	487.261	325.03	304.648	399.918	0.623358	5.3e-05	0.00150222
Cdh3	1855.8	1620.19	1107.55	1148.64	1433.04	0.623539	1.82e-10	2.66e-08
Kcnk1	945.742	787.036	554.243	569.805	714.207	0.624384	1.36e-06	6.45e-05
Wwc2	2528.24	2205.71	1521.82	1546.94	1950.68	0.62539	2.3e-12	5.21e-10
Znrf1	938.229	903.337	604.03	588.987	758.646	0.626318	6.52e-08	4.55e-06
Zfp617	270.48	326.846	191.636	195.201	246.041	0.626792	0.00168028	0.0268455
Tenm3	1836.07	1751.53	1197.73	1124.94	1477.57	0.627237	4.94e-12	9.51e-10
Mtmr7	1480.13	1270.29	826.667	941.025	1129.53	0.637782	1.27e-08	1.11e-06
Slc38a7	877.183	947.451	550.485	620.58	748.925	0.639786	1.47e-07	9.29e-06
Hook2	2195.77	2278.9	1432.58	1438.62	1836.47	0.640131	6.07e-15	2.74e-12
Fgfr1	2998.76	2510.49	1741.64	1783.89	2258.7	0.644021	2.15e-12	5.08e-10
Tarbp1	1064.08	1057.74	714.879	642.018	869.678	0.644987	1.02e-08	9.24e-07
Vdac3	1190.87	1218.15	741.182	797.727	986.981	0.646536	7.47e-10	8.93e-08
Primpol	561.622	535.385	336.303	364.45	449.44	0.646596	1.07e-05	0.00039672
Cmtm4	4001.79	3880.04	2316.55	2704.6	3225.74	0.650514	8.34e-16	4.97e-13
Ist1	2029.54	1847.78	1204.3	1264.86	1586.62	0.651041	8.19e-13	2.08e-10
Vps36	989.883	977.529	600.273	652.173	804.964	0.651551	1.17e-08	1.05e-06
Ppl	265.785	252.654	160.636	169.249	212.081	0.652206	0.00160137	0.0259583
Atp7b	227.279	246.638	133.394	168.121	193.858	0.652405	0.00343333	0.0481731
Zfp827	632.06	529.369	358.849	379.118	474.849	0.654274	1.4e-05	0.00049612
Herpud1	1137.33	1240.21	722.394	783.059	970.749	0.659272	1.4e-09	1.55e-07
6820431F20Rik	250.758	289.75	171.909	169.249	220.416	0.663873	0.00133156	0.0224874
Micu3	508.09	519.343	315.636	329.472	418.135	0.671432	8.08e-06	0.00031229
Palm3	976.735	1029.66	582.424	675.868	816.173	0.673141	1.52e-08	1.29e-06
Sos2	383.181	305.791	186.939	244.847	280.19	0.674126	0.00083875	0.0157125
Amfr	912.871	724.875	552.364	455.844	661.489	0.699919	1.96e-06	8.96e-05
Mmp15	239.488	188.488	124	138.784	172.69	0.703649	0.00314009	0.0444061
Slc9a5	393.511	463.198	247.061	277.569	345.335	0.707508	4.17e-05	0.00121881
Snx25	256.393	275.713	141.849	183.917	214.468	0.707878	0.00100178	0.0184672
Crybg3	662.113	685.774	422.727	399.428	542.511	0.713217	1.24e-07	7.94e-06
Insr	1178.66	924.391	643.485	637.505	846.009	0.715222	3.46e-08	2.68e-06
Sh3rf1	820.833	683.769	420.849	487.437	603.222	0.728163	3.02e-07	1.69e-05
Fbxo25	367.215	340.882	215.121	212.126	283.836	0.728876	5.69e-05	0.00159071
Hist1h4k	3269.24	3626.38	2132.42	1982.47	2752.63	0.744825	1.85e-20	2.4e-17
Tbc1d9	1826.68	1573.07	945.97	1079.81	1356.38	0.746952	2.21e-12	5.12e-10
Mtss1l	720.342	565.463	401.121	359.936	511.716	0.756594	1.2e-06	5.84e-05
Purg	212.252	212.55	108.97	141.041	168.703	0.7648	0.00131179	0.0222491
Klhl26	192.529	199.516	103.333	126.373	155.438	0.771233	0.001592	0.0259029
Rhou	694.984	582.507	348.515	396.043	505.512	0.778857	2.06e-07	1.23e-05
Ocln	211.313	156.405	109.909	101.549	144.794	0.798222	0.00244243	0.0360243
Rnf170	290.203	283.734	157.818	171.506	225.815	0.801385	6.93e-05	0.00188236
Esrp2	451.74	358.929	232.97	231.307	318.736	0.804126	1.06e-05	0.00039317
Ankrd37	579.467	538.393	257.394	381.375	439.157	0.807373	5.28e-06	0.00021318
Arhgap10	523.117	444.149	266.788	277.569	377.906	0.82936	4.66e-07	2.51e-05
Phlpp2	440.47	441.141	237.667	255.002	343.57	0.839524	3.94e-07	2.17e-05
Usp43	305.23	269.698	176.606	139.913	222.861	0.861089	5.71e-05	0.00159071
Cdcp1	234.792	171.444	110.849	110.576	156.915	0.875501	0.00060107	0.0121582
Prkce	128.666	137.355	68.5758	75.5979	102.549	0.883734	0.0028261	0.0406966
Zdhhc2	281.75	214.555	124	143.298	190.901	0.892781	0.00012781	0.00318669
Marveld2	182.199	154.399	90.1818	90.2662	129.262	0.899443	0.00076881	0.0146666
Ufsp2	628.303	628.626	312.818	358.808	482.139	0.904173	4.6e-10	5.77e-08
Hsdl1	778.57	658.704	371.061	390.401	549.684	0.916492	1.13e-10	1.73e-08
Carmil2	238.549	218.565	108.97	133.143	174.807	0.916878	8.38e-05	0.00222379
Mfhas1	176.564	104.27	75.1515	69.9563	106.485	0.952589	0.00344658	0.048294
Sgol2b	386.937	356.923	177.545	205.356	281.69	0.958061	2.51e-07	1.45e-05
Mir6516	318.378	452.17	211.364	181.661	290.893	0.971265	3.06e-06	0.00013381
Galnt7	1197.44	807.088	473.455	523.544	750.381	1.0076	0.00041966	0.00895944
Hist1h4n	1716.8	2199.69	865.182	1062.88	1461.14	1.02241	7.43e-06	0.00029052
Got1l1	123.97	137.355	55.4243	72.213	97.2407	1.0338	0.0008859	0.0165364
Hist1h2ba	138.058	180.467	79.8485	72.213	117.647	1.06675	0.0002303	0.00538069
G730013B05Rik	127.727	100.259	41.3333	60.9297	82.5623	1.15666	0.0009223	0.0170626
Slc15a2	216.948	212.55	55.4243	76.7263	140.412	1.70047	2.9e-10	4.07e-08

## Sheet: Tet1_KO_vs_Mut
Table S3: List of differentially expressed genes (DEGs) with normalized counts, base mean, log2 fold change, p value and p adj value as identified by RNA-seq analysis of Tet1 WT, Tet1 Mut, and Tet1 KO ESCs (comparisons are indicated in each tab headings)
Gene_name	T1KO_1_normalized_counts	T1KO_2_normalized_counts	T1Mut_1_normalized_counts	T1Mut_2_normalized_counts	baseMean	log2FoldChange	pvalue	padj
Mobp	31.0797	23.683	102.706	122.533	70.0003	-2.04019	1.56543e-07	1.70487e-05
AI662270	10.0257	10.765	23.7745	55.6966	25.0655	-1.93449	0.000855444	0.0188776
Smc1b	34.0874	19.377	80.8334	120.507	63.7012	-1.91299	2.11564e-05	0.00102404
Tet1	7424.03	7092	18396.7	31956.7	16217.4	-1.79444	1.63484e-17	4.80725e-14
A2m	65.1671	51.6721	169.275	213.672	124.947	-1.71262	2.53019e-06	0.000173024
Hist1h2aa	94.2416	59.2076	179.735	244.052	144.309	-1.46558	3.87832e-07	3.73908e-05
Otx2	338.869	130.257	676.147	608.612	438.471	-1.45345	2.33326e-05	0.00110661
Arhgap45	260.668	122.721	474.539	547.852	351.445	-1.41506	2.93083e-06	0.000193666
Cntd1	22.0566	27.9891	71.3236	61.7726	45.7854	-1.41115	0.00021173	0.00651929
Hist1h1t	73.1877	50.5956	153.108	175.191	113.021	-1.40719	2.37008e-06	0.000163982
Foxn4	33.0848	44.1366	87.4902	116.457	70.292	-1.40112	0.000148684	0.00492626
Hist1h2ba	83.2134	47.3661	139.794	182.28	113.163	-1.30246	8.78185e-05	0.00318803
Rab39	33.0848	27.9891	69.4216	78.9879	52.3708	-1.28096	0.00168564	0.0307011
Klk8	38.0977	51.6721	104.608	113.419	76.9491	-1.2802	0.00146526	0.0279182
Slc15a2	135.347	52.7486	219.677	214.685	155.614	-1.20743	0.000721896	0.0165193
Trh	1399.59	1585.69	2930.92	3860.28	2444.12	-1.1858	7.09811e-11	3.33952e-08
Pycr1	325.835	177.623	518.285	567.093	397.209	-1.10825	8.05024e-06	0.000448753
Otub2	76.1954	89.3497	161.667	188.356	128.892	-1.08022	3.11216e-06	0.000202239
Cyp39a1	64.1645	50.5956	122.677	119.495	89.2328	-1.07741	9.46756e-05	0.00339505
Rbm44	65.1671	43.0601	112.216	112.406	83.2122	-1.05343	0.000608543	0.0145481
Lrrc2	298.766	165.781	435.549	511.396	352.873	-1.02746	0.0029505	0.0453644
Gm2694	46.1182	27.9891	74.1765	74.9372	55.8053	-1.00873	0.00284235	0.0442805
Krt42	402.031	403.688	814.991	792.917	603.407	-0.996836	4.08418e-17	9.60762e-14
Stag3	454.164	347.71	706.579	868.867	594.33	-0.974311	8.5557e-08	1.02686e-05
D1Pas1	373.959	219.606	553.471	609.625	439.165	-0.970491	0.000487051	0.0122147
Vwf	112.288	93.6557	194.951	207.596	152.123	-0.96691	4.15498e-06	0.000258576
Pfkp	3392.7	2860.27	5477.65	6644.1	4593.68	-0.954985	1.30767e-12	1.02539e-09
Ndufa4l2	104.267	114.109	213.971	204.558	159.226	-0.93851	0.000512445	0.0127429
Slfn9	455.167	209.918	614.334	654.182	483.4	-0.931531	0.000714742	0.0163875
Prelid2	199.512	173.317	316.677	393.927	270.858	-0.930533	0.00196621	0.0339099
Ybx2	143.368	105.497	214.922	257.217	180.251	-0.923848	0.00308663	0.0468717
Gpc3	586.504	416.606	875.853	1016.72	723.92	-0.915866	2.92443e-07	2.89051e-05
Rps6ka2	365.938	417.683	639.059	823.297	561.494	-0.900066	7.62694e-06	0.000431289
Lrrc34	166.427	119.492	262.471	270.382	204.693	-0.898132	0.000324199	0.00893028
Chac1	228.586	329.41	487.853	549.877	398.932	-0.895106	6.83298e-06	0.000388259
Slc1a4	481.234	484.426	824.5	944.817	683.744	-0.873606	6.01294e-12	3.72233e-09
Sycp3	82.2108	97.9617	152.157	177.216	127.386	-0.870345	0.002253	0.0377489
Ifitm1	615.578	417.683	966.197	914.437	728.474	-0.864014	6.71944e-06	0.000385532
Celsr3	269.691	292.809	461.226	556.966	395.173	-0.856084	5.90335e-08	7.46615e-06
Actn3	122.314	188.388	226.333	335.192	218.057	-0.853823	0.00112966	0.0231886
Ppp1r3b	72.1851	62.4371	106.51	136.71	94.4605	-0.853344	0.00170442	0.0307948
Garnl3	112.288	122.721	185.441	238.989	164.86	-0.852811	0.0016872	0.0307011
Gpt2	1192.06	1492.03	2221.49	2613.69	1879.82	-0.849138	3.06608e-06	0.000200351
Arrdc4	283.727	274.508	445.059	555.953	389.812	-0.842514	0.000168923	0.00545844
Fam167a	81.2082	67.8196	129.333	136.71	103.768	-0.836079	0.000384232	0.0102017
Stc2	291.748	373.546	608.628	576.207	462.532	-0.832621	8.73363e-06	0.000482277
Vldlr	127.326	158.246	235.843	272.407	198.456	-0.831683	6.38521e-05	0.00250343
Ankrd37	346.889	292.809	586.755	543.801	442.564	-0.82157	1.12269e-07	1.26972e-05
E330020D12Rik	72.1851	59.2076	98.902	132.659	90.7385	-0.817508	0.00316508	0.0477278
2810408A11Rik	60.1542	72.1256	113.167	117.469	90.7289	-0.802023	0.00266135	0.0423583
Neil3	97.2493	77.5082	154.059	148.862	119.42	-0.793586	0.00043248	0.0111131
Hist1h2bc	957.455	1035.6	1576.73	1874.44	1361.05	-0.792108	3.63419e-08	5.08873e-06
Acot1	110.283	87.1967	188.294	152.912	134.672	-0.788943	0.00111534	0.0229803
Gpx2	70.1799	65.6666	101.755	132.659	92.5652	-0.787081	0.00240677	0.0393719
Ubash3a	79.2031	83.9672	119.824	160.001	110.749	-0.778145	0.00189208	0.0332338
Bnip3	1279.28	1143.25	2014.18	2117.48	1638.55	-0.77021	0.00131951	0.0260184
Dhrs7	159.409	146.404	259.618	261.268	206.675	-0.768316	0.00037034	0.00994268
Tceanc	121.311	109.803	202.559	188.356	155.507	-0.758247	0.000565405	0.0136837
Ddit4	1069.74	1023.75	1700.35	1824.82	1404.67	-0.751781	0.0028765	0.0446351
Hist1h3d	1152.96	1216.45	1718.42	2258.24	1586.52	-0.747035	5.03429e-07	4.62604e-05
Herpud1	678.74	756.781	1151.64	1252.67	959.957	-0.744045	6.06417e-05	0.00240969
Alpk3	148.38	143.175	205.412	281.521	194.622	-0.739954	0.00166609	0.0306089
Map7d3	188.483	147.481	293.853	264.306	223.531	-0.732369	0.000371096	0.00994268
Rtn2	138.355	121.645	206.363	224.812	172.794	-0.729763	0.00015991	0.00519574
Dapp1	201.517	200.229	329.039	336.205	266.748	-0.7276	2.81718e-06	0.000188733
Pdp1	126.324	128.104	186.392	232.913	168.433	-0.720746	0.000517565	0.012843
Kif21b	330.848	475.814	639.059	687.6	533.33	-0.717761	0.000756578	0.0172125
Tnfaip8	188.483	187.311	302.412	312.914	247.78	-0.711405	0.000150097	0.00495911
Fut9	1200.08	1118.49	1900.06	1895.71	1528.58	-0.711162	3.82991e-13	3.75395e-10
Asns	3089.92	2644.97	4362.15	4943.83	3760.22	-0.698393	1.09947e-08	1.77151e-06
Usp28	3497.97	3113.24	5118.18	5550.42	4319.95	-0.690384	1.15544e-10	5.04431e-08
Hist1h2bh	885.27	1401.61	1707.96	1957.48	1488.08	-0.68061	0.000381831	0.0101609
AI987944	102.262	109.803	159.765	179.242	137.768	-0.676804	0.00122022	0.0244086
Pde1b	147.378	165.781	222.53	277.47	203.29	-0.675031	0.00137739	0.0266024
Pck2	546.401	588.847	837.814	970.133	735.799	-0.671346	1.54963e-06	0.000119129
Egln3	1208.1	1373.62	2121.64	1989.89	1673.31	-0.671345	0.00018345	0.00580036
Tarsl2	210.54	212.071	338.549	334.18	273.835	-0.670695	2.36641e-05	0.00111246
Adamts14	258.663	259.437	401.314	421.269	335.171	-0.66693	0.000561855	0.0136259
Hist1h4n	1163.98	1334.86	1738.39	2221.79	1614.76	-0.664304	9.30872e-06	0.000511631
Larp1b	262.673	289.579	389.902	481.016	355.793	-0.657209	0.000678557	0.0158043
Psat1	4985.78	5182.28	7595.48	8438.54	6550.52	-0.657091	5.85796e-08	7.46615e-06
Mipol1	138.355	146.404	208.265	238.989	183.003	-0.651352	0.000439887	0.0112477
Ell3	109.28	119.492	171.177	187.343	146.823	-0.648142	0.00244283	0.0397312
Dtx1	172.442	191.617	264.373	304.812	233.311	-0.644723	0.000414333	0.0108781
Kdm4b	761.954	822.448	1182.07	1292.16	1014.66	-0.643042	0.000778203	0.0176023
Ankrd35	280.72	238.983	382.294	426.332	332.082	-0.637785	6.49607e-05	0.00253711
Ccdc171	196.504	162.552	264.373	290.635	228.516	-0.6283	0.000526473	0.0129819
Ccdc160	97.2493	94.7322	150.255	145.824	122.015	-0.625014	0.00274865	0.0432768
Stat2	404.036	340.175	580.098	567.093	472.85	-0.624323	0.000304349	0.00856401
Trib3	544.396	575.929	843.52	881.019	711.216	-0.622294	1.08498e-07	1.25114e-05
Dmc1	170.437	145.328	227.284	258.23	200.32	-0.620663	0.000876479	0.019091
Dclk2	366.941	419.836	611.481	594.435	498.173	-0.616102	3.23967e-06	0.000207092
Myh14	318.817	330.486	472.638	520.51	410.613	-0.613115	0.000491497	0.0122739
Zic2	761.954	612.53	1068.9	1032.92	869.076	-0.61275	1.82087e-05	0.000903676
Rps6ka5	379.974	316.492	523.99	538.738	439.799	-0.609648	2.87267e-05	0.00130963
Hist1h2bn	1877.81	1823.59	2764.5	2881.03	2336.74	-0.609035	1.5796e-09	3.95303e-07
Zic5	242.622	224.989	342.353	368.61	294.644	-0.604466	6.76971e-05	0.00261067
Zfp459	712.828	515.645	897.726	964.057	772.564	-0.59982	0.00279633	0.0438062
Lima1	1857.76	1431.75	2498.23	2482.04	2067.45	-0.598351	8.61632e-05	0.00313762
Nupr1	174.447	138.869	243.451	230.888	196.914	-0.598299	0.00222313	0.0373016
Ndrg2	193.496	268.049	368.981	327.091	289.404	-0.592764	0.00321716	0.0482042
Cryzl1	312.802	370.317	454.569	573.169	427.714	-0.589263	0.000945372	0.0201149
Srl	873.239	763.24	1192.53	1264.82	1023.46	-0.586508	5.30191e-06	0.000314955
Akna	181.465	173.317	252.01	278.483	221.319	-0.5804	0.00191844	0.0334072
Rhbdd1	167.429	165.781	257.716	238.989	207.479	-0.575954	0.00260292	0.0415971
Morc1	1324.4	901.032	1525.37	1772.16	1380.74	-0.567306	0.00244562	0.0397312
Hist1h2bf	784.01	869.814	1105.04	1334.69	1023.39	-0.560917	3.1779e-05	0.00142666
Bahcc1	529.357	678.196	789.314	988.361	746.307	-0.557905	0.00261214	0.0416878
Gk	280.72	227.142	339.5	405.066	313.107	-0.551965	0.00208186	0.035456
Focad	507.301	565.164	741.765	829.373	660.901	-0.55088	8.2713e-05	0.00303075
Psph	445.141	536.098	653.324	783.803	604.592	-0.55051	0.000257246	0.0075287
Ankmy2	414.062	377.852	552.52	603.549	486.996	-0.545811	0.000793744	0.0178509
Igf2bp3	1526.91	1071.12	1872.48	1919	1597.38	-0.545341	0.000749082	0.017075
Stmn2	2311.93	1848.35	2819.66	3213.19	2548.28	-0.536157	4.87414e-05	0.00202578
Cars	2261.8	2323.09	3084.98	3516.99	2796.71	-0.526009	2.06403e-07	2.11106e-05
Zfp937	161.414	178.699	237.745	251.141	207.25	-0.523484	0.00191787	0.0334072
Ptpn6	369.949	353.093	497.363	541.776	440.545	-0.523239	0.000846108	0.0187772
Parp14	214.55	237.907	321.432	328.104	275.498	-0.521627	0.000606476	0.0145371
B4galnt4	410.051	401.535	540.157	624.814	494.14	-0.521478	0.000425873	0.011027
Ankrd12	332.853	357.399	463.128	522.535	418.979	-0.513971	0.00301833	0.0462171
Itsn1	966.478	1199.22	1517.77	1570.64	1313.53	-0.51203	0.000139462	0.00470013
Hist1h2bb	1979.07	1780.53	2441.17	2919.51	2280.07	-0.511834	0.000233046	0.00702621
Nemp2	180.463	200.229	271.981	270.382	230.764	-0.510632	0.0029332	0.0452166
Gm10416	212.545	224.989	297.657	324.053	264.811	-0.506847	0.0010528	0.0219556
Rasa3	198.509	192.694	261.52	292.66	236.346	-0.502438	0.00208299	0.035456
Ddx19b	1598.1	1261.66	1906.72	2139.76	1726.56	-0.500774	0.00168227	0.0307011
Zcwpw1	296.761	234.677	349.961	401.015	320.604	-0.498865	0.0031751	0.0477401
Zfp945	513.316	504.88	663.785	772.664	613.661	-0.496491	0.000219062	0.00669248
Tcl1	339.871	315.415	407.02	516.459	394.691	-0.494953	0.00189313	0.0332338
Arhgef10	217.558	236.83	311.922	328.104	273.603	-0.494203	0.00151629	0.0286328
Rtkn2	290.745	324.027	436.5	429.37	370.161	-0.494098	0.000707576	0.0162549
Klhl24	1457.74	1436.05	1963.78	2093.18	1737.69	-0.487436	7.77001e-05	0.00291984
Nphp3	288.74	324.027	408.922	449.623	367.828	-0.486554	0.00332654	0.0495904
Mthfd2	2121.44	2536.24	3127.78	3374.2	2789.91	-0.481267	0.00039302	0.0103881
Sipa1l2	1178.02	963.469	1496.84	1477.48	1278.95	-0.473946	0.000116311	0.00400015
Myrf	1483.8	1192.76	1818.28	1895.71	1597.64	-0.472583	0.000213955	0.00657061
Nusap1	1639.2	1705.18	2192.01	2436.47	1993.22	-0.4688	1.06682e-05	0.000583623
Atr	1655.24	1663.2	2190.11	2402.04	1977.65	-0.468665	1.41986e-06	0.000110599
Tbl2	918.355	925.792	1209.65	1335.71	1097.37	-0.464913	1.61605e-05	0.000815793
Ccdc18	606.555	684.655	896.775	877.981	766.492	-0.458896	0.00170027	0.0307948
Osbpl1a	999.563	849.36	1228.67	1312.41	1097.5	-0.458758	0.00046587	0.0117587
Cep78	750.925	750.322	1006.14	1053.17	890.139	-0.455999	1.27599e-05	0.000670009
Zfp958	515.321	440.289	641.912	668.359	566.47	-0.455371	0.00283841	0.0442776
Ncapg	2634.76	2453.35	3343.65	3629.39	3015.29	-0.45466	2.45486e-06	0.000168854
Snhg14	873.239	892.42	1183.02	1230.39	1044.77	-0.450865	0.00155774	0.0290617
Rps6	584.499	532.869	749.373	776.714	660.864	-0.449734	0.000426863	0.011027
Rad50	2271.82	2126.09	3064.06	2936.73	2599.68	-0.448332	2.16244e-06	0.000152303
Zik1	297.763	270.202	374.686	400.003	335.664	-0.447814	0.00305876	0.0466025
Fnip1	1420.64	1395.15	1823.98	2015.2	1663.74	-0.447261	0.00333393	0.0496375
Pgpep1	402.031	318.645	487.853	494.181	425.677	-0.446423	0.00292527	0.0451536
Qdpr	885.27	944.092	1171.61	1312.41	1078.35	-0.441338	8.16949e-05	0.00302168
Poli	506.298	469.355	652.373	672.41	575.109	-0.441316	0.000209296	0.00647826
Arl14ep	1000.57	1134.63	1368.46	1526.09	1257.44	-0.438968	0.000152341	0.00501916
Elavl2	823.11	829.983	1129.77	1108.87	972.932	-0.43745	2.0576e-05	0.00100421
5430416N02Rik	461.182	373.546	543.01	586.333	491.018	-0.436105	0.00275061	0.0432768
Vegfb	272.699	310.033	403.216	384.813	342.69	-0.435416	0.0032593	0.0487114
Chchd10	2006.14	2240.2	2693.18	3041.03	2495.14	-0.433374	5.8719e-05	0.00236525
Ing1	1192.06	1278.88	1495.89	1832.92	1449.94	-0.429949	0.00212576	0.0360965
Mdc1	3948.12	3268.26	4749.2	4972.19	4234.44	-0.429886	0.00132186	0.0260184
Odf2l	393.008	366.011	510.677	509.371	444.766	-0.426429	0.00206099	0.0352346
Hook1	2253.78	2415.67	3095.44	3169.64	2733.63	-0.424082	2.96966e-05	0.00134343
Fblim1	2730	2502.87	3278.03	3741.8	3063.17	-0.423834	6.36295e-05	0.00250304
Arhgef2	1271.26	1278.88	1723.18	1691.15	1491.12	-0.421023	0.000115424	0.00398129
Camta1	435.116	515.645	651.422	620.764	555.736	-0.420156	0.00217725	0.0366364
Liph	329.846	381.082	479.294	469.877	415.025	-0.416966	0.00213596	0.0360965
Zfp217	1375.53	1192.76	1668.97	1745.83	1495.77	-0.410995	0.000309721	0.00865305
Odf2	3703.5	3774.22	4793.89	5133.2	4351.2	-0.408775	0.000246722	0.00732814
Gpd1l	447.146	459.666	566.785	635.954	527.388	-0.407446	0.00113545	0.0232264
Sox12	862.211	955.934	1160.2	1248.62	1056.74	-0.405855	0.000292028	0.00827671
Prkdc	1830.69	1754.7	2281.4	2444.57	2077.84	-0.398482	0.00045262	0.0114983
Hist1h2ab	1591.08	1942.01	2098.81	2556.98	2047.22	-0.398097	0.00321528	0.0482042
Tex9	452.159	414.453	562.981	576.207	501.45	-0.394546	0.00154745	0.0289827
Nln	664.704	750.322	880.608	978.235	818.467	-0.393576	0.0013652	0.0264103
Gcfc2	519.332	457.513	605.775	674.435	564.264	-0.390179	0.00279701	0.0438062
Hist1h1b	5496.09	5715.15	6914.58	7753.98	6469.95	-0.387781	0.000544942	0.0133256
Hist1h1d	6288.12	6475.16	7769.51	8929.68	7365.62	-0.387779	9.60183e-05	0.00343273
Ssx2ip	807.069	776.158	1062.25	1006.59	913.016	-0.38595	0.00118309	0.023828
G2e3	3895.99	4344.76	5362.58	5394.47	4749.45	-0.384435	3.87005e-05	0.00167351
Zfp729a	592.519	596.382	763.638	783.803	684.086	-0.380255	0.000671194	0.0156638
Nphs1	1200.08	1303.64	1478.78	1779.25	1440.44	-0.379925	0.00166535	0.0306089
Mdm4	4575.73	3812.97	5116.28	5792.45	4824.36	-0.378963	0.00158993	0.0294966
Vps13c	1416.63	1258.43	1648.05	1817.73	1535.21	-0.373609	0.00268834	0.04273
Deptor	952.442	898.879	1115.5	1282.03	1062.21	-0.372996	0.00302561	0.0462171
Pitrm1	2237.74	2287.57	2790.18	3065.34	2595.21	-0.371781	0.000863038	0.0189739
Nars	6233.98	6602.19	7860.81	8727.15	7356.03	-0.369921	7.92623e-05	0.00294919
Sars	3743.6	3864.64	4771.07	5057.25	4359.14	-0.369382	6.56952e-06	0.000380644
Zfp62	744.91	841.825	948.128	1099.75	908.654	-0.368072	0.00297153	0.0455686
Tars	4303.03	4188.67	5370.19	5588.9	4862.7	-0.368002	8.01489e-06	0.000448753
Hist1h1e	2361.05	2609.44	3077.37	3324.58	2843.11	-0.365123	0.000836727	0.0186374
2410006H16Rik	1079.77	1008.68	1262.9	1414.69	1191.51	-0.358505	0.0009011	0.0193924
Lars	5818.92	5884.16	7011.58	7989.93	6676.15	-0.35822	0.000143072	0.00480802
Iars	6198.89	6376.12	7906.46	8211.7	7173.29	-0.358127	2.84014e-06	0.000188733
Taf15	2696.91	2740.77	3216.22	3738.76	3098.17	-0.355052	0.000543321	0.0133136
Hdac4	1034.65	1189.53	1396.04	1440.01	1265.06	-0.350604	0.00144603	0.0277007
Helb	1972.06	2047.51	2498.23	2615.71	2283.38	-0.347397	6.14177e-05	0.00243231
Glb1	704.807	645.901	837.814	878.993	766.879	-0.346012	0.00174608	0.0313548
Ankhd1	2824.24	2708.48	3366.47	3654.71	3138.48	-0.343725	0.000111877	0.00387029
C2cd5	1211.11	1137.86	1454.05	1526.09	1332.28	-0.343351	0.00122525	0.0244675
Xrcc6	1421.65	1270.27	1632.83	1779.25	1526	-0.34202	0.00172235	0.0310235
Hist1h1a	7694.73	8078.07	9603.01	10387.9	8940.93	-0.341906	0.00219956	0.0369588
Hook2	1883.83	1690.11	2223.39	2301.79	2024.78	-0.340461	0.00258245	0.0413826
Hist1h2ak	2616.71	2327.4	3076.42	3167.62	2797.04	-0.33677	0.00178095	0.0317869
Arhgap12	1466.76	1582.46	1848.71	1992.93	1722.71	-0.33328	0.00115023	0.0234065
Ankrd27	1318.38	1447.9	1673.73	1795.46	1558.86	-0.326651	0.00232797	0.0386746
Yes1	1834.7	1873.11	2208.18	2431.41	2086.85	-0.323426	0.0011815	0.023828
Brca2	3615.27	3282.26	4272.76	4339.27	3877.39	-0.320274	0.000336391	0.00915887
Gid4	1136.92	1107.72	1416.01	1385.33	1261.49	-0.319634	0.000934029	0.0199746
Bzw2	2228.71	2515.79	2882.42	3033.95	2665.22	-0.318456	0.0031269	0.0472733
Snhg5	2043.24	1844.05	2389.82	2456.73	2183.46	-0.318192	0.000872388	0.019091
Zfas1	1415.63	1388.69	1700.35	1792.42	1574.27	-0.316723	0.00085717	0.0188802
Sephs2	2618.71	2528.7	3049.8	3334.71	2882.98	-0.310725	0.00187544	0.0330223
Mga	10061.8	9215.94	11285.3	12617.8	10795.2	-0.310262	0.00105124	0.0219556
Nasp	15979	15458.6	18458.5	20468	17591	-0.308265	0.000855263	0.0188776
Ppp6r3	4406.3	4356.6	5313.13	5524.09	4900.03	-0.306514	0.000325177	0.0089363
Cep57	1807.63	1609.37	2041.76	2178.24	1909.25	-0.30451	0.00247832	0.0400963
Rpl23	2286.86	2230.51	2656.09	2908.37	2520.46	-0.300758	0.00094572	0.0201149
Pwwp2a	1330.41	1345.63	1572.92	1718.49	1491.86	-0.298609	0.00216322	0.0364524
B230219D22Rik	1243.19	1259.51	1464.51	1607.1	1393.58	-0.295513	0.00235178	0.0388506
Zfp367	1861.77	1911.87	2261.43	2367.61	2100.67	-0.294757	0.000614558	0.0146324
Rad54b	903.316	851.513	1081.27	1067.35	975.861	-0.292076	0.00309894	0.0469109
Uri1	2863.34	2822.59	3389.3	3560.53	3158.94	-0.289581	0.000604571	0.0145371
Cep295	2494.4	2422.13	2872.91	3125.09	2728.63	-0.286842	0.00123014	0.0245236
Mysm1	1780.57	1761.16	2095.01	2205.59	1960.58	-0.280085	0.0017423	0.0313348
Vbp1	1686.32	1689.03	1987.55	2106.34	1867.31	-0.278434	0.00336307	0.049945
Atad5	2712.96	2587.91	3080.23	3335.72	2929.2	-0.275434	0.00180284	0.0320719
Rbm8a	1999.13	2045.35	2418.34	2467.87	2232.67	-0.272762	0.000943059	0.0201149
Ibtk	2481.36	2445.81	2910	3042.05	2719.81	-0.272625	0.000897022	0.0193924
Mki67	12032.9	11543.3	13797.8	14669.5	13010.9	-0.271973	0.00284693	0.0442931
Cep192	4312.06	4063.8	4830.98	5262.82	4617.41	-0.269162	0.00290994	0.0450945
Ifrd1	1895.86	1800.99	2242.41	2211.66	2037.73	-0.268829	0.00213559	0.0360965
Fmr1	2776.12	2801.06	3332.24	3381.29	3072.68	-0.267536	0.000760505	0.0172364
Smc1a	3562.13	3565.38	4146.28	4415.22	3922.25	-0.264465	0.00135839	0.026322
Ilf3	7119.25	7243.78	8268.78	8606.64	7809.61	-0.232563	0.00157548	0.0292746
Itga6	4616.84	4842.11	4088.27	3845.09	4348.08	0.253748	0.00317035	0.0477401
Emc1	1691.34	1701.95	1418.86	1414.69	1556.71	0.260069	0.00232467	0.0386746
Yap1	5176.27	5057.41	4422.06	4041.55	4674.32	0.27398	0.00132282	0.0260184
Tatdn2	1414.63	1428.52	1205.84	1138.24	1296.81	0.278466	0.00273311	0.0432081
Spns1	1917.92	1861.27	1537.74	1568.62	1721.39	0.282854	0.00102317	0.0214902
Khdrbs1	5002.83	5508.46	4417.31	4218.76	4786.84	0.283493	0.00236661	0.038941
Src	1308.35	1354.24	1130.72	1055.2	1212.13	0.284596	0.00294357	0.0453171
Usp19	3324.52	3374.83	2884.33	2612.68	3049.09	0.285378	0.00191772	0.0334072
Noct	1889.85	1961.39	1549.15	1606.09	1751.62	0.287573	0.00134543	0.026235
Enc1	3916.04	3780.68	3254.26	3024.83	3493.95	0.293688	0.000893386	0.0193518
Mdm2	3202.21	2826.89	2515.34	2402.04	2736.62	0.294052	0.00254672	0.0409774
F11r	1387.56	1469.43	1163.05	1161.53	1295.39	0.297524	0.00153626	0.0288829
Sh3glb1	1409.61	1425.29	1210.6	1094.69	1285.05	0.298351	0.00241988	0.0394218
Polr1d	1115.86	1202.45	950.03	934.69	1050.76	0.298726	0.00241364	0.0393747
Ncoa2	1490.82	1528.63	1270.51	1183.81	1368.44	0.298967	0.00244993	0.0397463
Utp14b	1702.36	1617.98	1407.45	1284.06	1502.96	0.302918	0.00234333	0.0388119
Fkbp1a	4456.43	4902.39	3961.79	3617.24	4234.46	0.304314	0.0022573	0.0377673
Ncoa3	8557.94	7605.49	6621.68	6458.78	7310.97	0.30532	0.00105164	0.0219556
Akr1a1	2922.49	2947.46	2522.95	2224.83	2654.43	0.306097	0.00183862	0.032569
Plxna1	3509	3889.4	3071.67	2907.36	3344.36	0.307302	0.00146706	0.0279182
Man1a2	1747.48	1898.95	1552	1385.33	1645.94	0.311981	0.00335267	0.0498535
Pdia3	8405.55	8880.07	7196.07	6641.06	7780.69	0.321027	0.000311864	0.00867173
Map4k5	1487.81	1588.92	1285.73	1173.68	1384.03	0.323089	0.00135436	0.026322
Aak1	1380.54	1397.3	1112.65	1100.77	1247.81	0.327689	0.000347015	0.0094263
Lasp1	4522.6	4171.45	3497.71	3408.63	3900.1	0.332106	0.000156965	0.00512838
Hspb1	1692.34	1503.87	1271.46	1266.84	1433.63	0.332498	0.00203954	0.0349185
Pcsk6	1038.66	940.863	783.608	787.854	887.747	0.333048	0.00160337	0.0296542
Mfsd1	964.473	1024.83	826.402	747.347	890.763	0.338057	0.00177701	0.0317647
Setd2	6762.34	6997.26	5620.3	5261.81	6160.43	0.338481	0.000101988	0.00357017
Gpx1	5824.93	5038.03	4313.65	4273.45	4862.52	0.339176	0.00133588	0.0261007
Notch2	2328.97	2313.4	2020.83	1641.53	2076.18	0.342087	0.00313699	0.047365
Prkar1a	2357.04	2447.97	1968.53	1810.65	2146.05	0.346467	0.000181937	0.00579734
Jak1	1702.36	1849.43	1476.87	1308.36	1584.26	0.350748	0.00153372	0.0288829
Vmp1	888.278	929.021	748.422	676.46	810.545	0.350953	0.00141157	0.0271288
Cul7	2349.02	2344.62	1947.61	1718.49	2089.94	0.356462	0.000302608	0.00853543
Ppfibp1	1360.49	1515.72	1195.38	1044.06	1278.91	0.361027	0.0025357	0.040856
Plxnb2	2106.4	1949.55	1639.49	1513.93	1802.34	0.363119	0.000198159	0.00616601
Tead1	5694.6	5998.27	4659.81	4429.4	5195.52	0.363403	0.000257315	0.0075287
Wbp1l	918.355	907.491	704.677	712.916	810.86	0.365121	0.000481204	0.0120939
Slc6a8	748.92	838.595	601.971	628.865	704.588	0.367132	0.00303661	0.046325
Atp6v0e	508.303	536.098	404.167	403.041	462.902	0.371664	0.00283628	0.0442776
9530068E07Rik	570.463	564.087	440.304	436.459	502.828	0.371861	0.00235552	0.0388578
Sssca1	734.884	714.797	567.736	551.903	642.33	0.372704	0.000803654	0.0180174
Cdc42se1	1366.5	1446.82	1125.96	1045.07	1246.09	0.373894	0.000177474	0.00568788
Mfsd10	996.555	895.65	758.883	699.752	837.71	0.37545	0.00129326	0.0256948
Tmem63b	1190.05	1199.22	965.246	875.955	1057.62	0.375925	0.000306541	0.0085846
Chp1	860.206	903.185	712.285	646.08	780.439	0.376481	0.000838225	0.0186374
Tln1	4574.73	4054.11	3436.85	3193.95	3814.91	0.379985	0.000335344	0.00915153
Plec	7666.66	7900.45	6057.75	5891.69	6879.14	0.381558	1.24606e-06	9.99837e-05
Ctgf	3865.91	3518.01	2959.45	2703.82	3261.8	0.382752	0.00073703	0.0168329
Ccng1	3323.52	3042.2	2414.54	2466.85	2811.78	0.38303	0.000174507	0.00562342
Fndc3b	1006.58	896.726	756.981	701.777	840.516	0.383768	0.00192643	0.0334693
Pxn	876.247	984.999	723.696	701.777	821.68	0.384828	0.00109768	0.0227706
Arhgap1	1060.72	1086.19	860.638	781.778	947.331	0.386443	0.000256998	0.0075287
Tmem263	1109.85	1376.85	969.05	932.665	1097.1	0.386927	0.00317807	0.0477401
Tmem55a	838.149	860.125	698.02	600.511	749.201	0.38719	0.00114324	0.0233046
Epop	4090.49	4120.85	3180.08	3097.74	3622.29	0.387353	4.32831e-06	0.000267945
Arf3	2315.94	2382.3	1850.61	1737.73	2071.64	0.388802	2.81786e-05	0.00129327
Tbrg1	2258.79	2104.56	1727.93	1593.94	1921.31	0.393443	0.000290401	0.00825048
Fmn2	572.468	579.158	444.108	432.408	507.036	0.39382	0.00194852	0.0337037
Lnx2	536.375	541.481	422.236	397.977	474.517	0.394094	0.00116914	0.0236686
Gas2l1	641.645	616.836	509.726	446.585	553.698	0.396131	0.00138371	0.0266807
Itgav	1765.53	1531.86	1389.38	1113.93	1450.18	0.397484	0.00255344	0.0410295
Rrp7a	1276.27	1260.58	942.422	982.285	1115.39	0.398403	3.9554e-05	0.00168446
Scamp1	842.159	988.229	727.5	656.207	803.524	0.403611	0.00161864	0.0298877
Foxo4	1311.36	1436.05	1080.31	996.463	1206.05	0.403729	0.000190253	0.00596735
Cited2	1057.71	881.655	774.098	687.6	850.266	0.407941	0.00167635	0.0306644
Baz2b	979.511	1049.59	827.353	701.777	889.558	0.408129	0.0019932	0.0342748
Hspg2	9989.61	10049.1	7516.55	7575.75	8782.77	0.40898	0.000182385	0.00579734
S100a10	1099.82	968.852	839.716	716.967	906.339	0.410229	0.00110434	0.0228683
Adam10	1045.68	1024.83	789.314	768.613	907.11	0.410359	7.80592e-05	0.00292399
Dennd2a	896.298	1029.14	776	672.41	843.461	0.410714	0.00112678	0.0231698
Ptk7	2332.98	2512.56	1883.89	1761.02	2122.61	0.41077	1.58054e-05	0.000801308
Dse	2394.14	2502.87	1867.73	1809.63	2143.59	0.41323	0.00156187	0.0290675
Agrn	4570.72	4666.64	3619.43	3305.34	4040.53	0.415713	2.10983e-06	0.000149493
Zcchc11	2550.54	2788.14	2019.88	1973.68	2333.06	0.418805	0.000420346	0.0109869
Tpm2	551.414	546.863	447.912	372.661	479.712	0.420539	0.00186121	0.0328701
Ptpn13	1171	1120.64	950.981	759.499	1000.53	0.42198	0.00177408	0.0317607
Gli3	925.373	939.786	773.147	617.726	814.008	0.423308	0.00237135	0.038941
Dusp1	1659.25	2073.34	1394.14	1384.31	1627.76	0.425899	0.000635914	0.0150495
Pus10	1149.95	1337.02	941.471	904.31	1083.19	0.430154	0.000963116	0.020448
Laptm5	383.985	414.453	295.755	294.686	347.22	0.435388	0.00117937	0.023828
Lama5	9546.48	10005	7440.47	7012.71	8501.17	0.435891	4.37229e-06	0.000268938
Msn	2588.64	2367.23	1942.85	1719.51	2154.56	0.436364	7.27047e-05	0.00275856
Cux1	1453.73	1721.33	1157.34	1183.81	1379.05	0.439564	0.000267158	0.00772866
Hipk3	1017.61	1019.45	784.559	715.954	884.393	0.44103	8.20238e-05	0.00302434
Spint1	836.144	917.18	659.981	628.865	760.542	0.444013	0.000353155	0.009549
Cstb	432.108	447.825	338.549	307.85	381.583	0.444967	0.00116191	0.0235627
Lpgat1	1104.83	1243.36	943.373	780.765	1018.08	0.445676	0.000705292	0.0162341
Rbms2	2225.71	1795.61	1532.98	1418.74	1743.26	0.446108	0.000419685	0.0109869
Rnpep	857.198	915.027	706.579	592.409	767.803	0.448173	0.000532497	0.013103
Prrg4	1123.88	1163.7	877.755	797.98	990.829	0.449028	3.99842e-05	0.00168818
Slc9a3r1	2097.38	1852.66	1593.84	1295.2	1709.77	0.451275	0.000464742	0.0117555
Bcl2l1	732.879	803.071	637.157	486.079	664.797	0.451469	0.00252759	0.0408141
Ddah1	1171	1180.92	847.324	868.867	1017.03	0.454632	2.7043e-05	0.00125228
Sdc4	2827.25	2212.21	1946.66	1727.61	2178.43	0.455814	0.000867319	0.0190325
Fam129b	1891.85	1672.88	1367.51	1230.39	1540.66	0.45645	7.21246e-05	0.00275432
Ptgr1	521.337	539.328	398.461	373.673	458.2	0.458044	0.000274778	0.0078636
Smad3	501.285	611.453	427.941	381.775	480.614	0.458626	0.00155908	0.0290617
Mafk	368.946	453.207	310.02	287.597	354.943	0.460187	0.00302339	0.0462171
Cdipt	823.11	834.289	597.216	600.511	713.782	0.468623	2.15942e-05	0.00103248
Atn1	1110.85	1012.99	825.451	708.866	914.538	0.469076	0.000117256	0.00402088
Degs1	1949	2062.58	1579.58	1314.44	1726.4	0.471095	0.000101123	0.00356112
Gnas	3246.32	4170.37	2910.95	2437.49	3191.28	0.471658	0.00237381	0.038941
Tmem109	379.974	401.535	293.853	269.369	336.183	0.47256	0.00308838	0.0468717
Jade2	863.213	1019.45	692.314	663.296	809.568	0.473831	0.00212679	0.0360965
Pdlim7	991.542	1324.1	915.795	750.385	995.455	0.474867	0.00327473	0.0488799
Zfand3	844.164	821.371	650.471	547.852	715.965	0.474969	0.000155968	0.00511
F2rl1	1214.11	1563.08	1024.21	971.146	1193.14	0.476984	0.000666732	0.0156217
Dag1	5963.29	6574.2	4817.67	4187.37	5385.63	0.477444	2.35853e-05	0.00111246
Ilk	609.563	651.284	505.922	398.99	541.44	0.478544	0.00131037	0.0259472
Cldn4	2445.27	2795.68	2030.34	1726.59	2249.47	0.48027	6.05402e-05	0.00240969
Tpm1	3587.2	3322.09	2649.43	2284.57	2960.82	0.485777	0.00023357	0.00702621
Mob3b	415.064	441.366	345.206	266.331	366.992	0.485896	0.00232528	0.0386746
Slc27a4	442.134	389.694	315.726	277.47	356.256	0.487775	0.00140254	0.0269996
Nrip1	815.09	805.224	628.598	524.561	693.368	0.490681	0.000122398	0.00415576
Hes6	338.869	373.546	274.833	231.9	304.787	0.49149	0.00276893	0.0434822
Pdgfc	506.298	674.967	382.294	457.725	505.321	0.491839	0.0029224	0.0451536
Agpat3	611.568	771.852	495.461	488.105	591.746	0.492146	0.00147872	0.0280527
Zc3hav1l	704.807	710.491	575.343	430.383	605.256	0.492869	0.00153856	0.0288829
Setd1b	1837.71	1722.4	1287.63	1241.53	1522.32	0.493268	2.34461e-06	0.000163179
Dvl3	973.496	897.803	726.549	600.511	799.59	0.495806	0.000146146	0.0048726
Myo1c	2231.72	2598.68	1800.21	1620.26	2062.72	0.497947	1.50916e-05	0.000768432
Foxh1	1006.58	930.098	734.157	632.916	825.938	0.502494	0.000432734	0.0111131
Basp1	2008.15	2127.17	1454.05	1463.3	1763.17	0.503339	3.20441e-08	4.54099e-06
Chpf	500.283	503.803	357.569	350.382	428.009	0.504161	5.83043e-05	0.00235661
Anxa2	1839.72	1425.29	1187.78	1113.93	1391.68	0.504381	0.000610773	0.0145718
Gsto1	619.589	715.874	489.755	451.649	569.217	0.504454	0.000182861	0.00579734
Impdh1	1390.57	1543.7	1105.99	954.943	1248.8	0.509703	0.0020091	0.0344475
Dsp	1358.48	1156.16	1021.35	743.296	1069.82	0.510974	0.00234312	0.0388119
Kctd10	1145.94	1163.7	862.54	757.474	982.413	0.51166	4.58697e-06	0.000276677
Tmbim1	415.064	383.235	276.735	282.534	339.392	0.513387	0.000190874	0.00597091
Serpinh1	926.375	1050.67	718.942	665.321	840.326	0.514225	1.64723e-05	0.000825032
Mgat4b	865.218	911.797	620.04	623.802	755.214	0.514654	6.64156e-06	0.000382931
Sh3pxd2a	1640.21	1760.08	1257.2	1122.03	1444.88	0.515162	1.31297e-05	0.000686363
Hbegf	552.416	509.186	399.412	342.281	450.824	0.517349	0.000193521	0.00603766
Setd7	1170	1369.31	1003.28	769.626	1078.06	0.518317	0.000520595	0.012891
Myadm	2460.31	2407.06	1750.76	1632.42	2062.63	0.524765	6.18142e-09	1.11509e-06
Bcam	1321.39	1751.47	1032.77	1102.79	1302.1	0.524968	0.000760558	0.0172364
Phlda3	549.409	489.808	371.834	349.37	440.105	0.52702	0.00025064	0.00742576
Naprt	380.977	480.12	298.608	298.736	364.61	0.527613	0.000784959	0.0176871
Ccnd1	3426.79	4496.55	2838.68	2657.23	3354.81	0.527749	0.0016888	0.0307011
S100a6	1643.21	1321.94	1105.04	949.88	1255.02	0.529027	0.0021434	0.0361702
Shroom4	857.198	881.655	703.726	501.269	735.962	0.529109	0.0011595	0.0235544
Erbb3	1869.79	1361.78	1249.59	987.349	1367.13	0.53071	0.00134721	0.026235
Dusp6	1937.97	2329.55	1551.05	1402.54	1805.28	0.530928	5.31052e-05	0.00216883
Pam	282.725	229.295	181.637	172.153	216.453	0.533305	0.00281371	0.0440091
Podxl	1629.18	1816.06	1351.34	1024.82	1455.35	0.53597	0.000305365	0.00857209
Errfi1	923.367	972.081	697.069	609.625	800.536	0.536619	6.00487e-06	0.000351389
Llgl2	2827.25	2410.29	1964.73	1639.51	2210.44	0.539197	3.96014e-05	0.00168446
Mme	1197.07	861.202	779.804	635.954	868.507	0.539858	0.00176792	0.0316986
Marveld1	417.069	363.858	277.686	259.242	329.464	0.540457	0.00259192	0.0414778
Ssbp3	1790.59	2395.22	1532.03	1345.83	1765.92	0.540509	0.000273609	0.00784923
Rassf1	348.895	433.83	271.981	265.318	330.006	0.542781	0.00120292	0.0241859
Tuba1b	4681	4754.91	3631.8	2838.5	3976.55	0.54433	0.00155259	0.0290327
Tmem115	325.835	329.41	240.598	208.609	276.113	0.544654	0.000873998	0.019091
Mapkapk2	772.982	853.666	613.383	501.269	685.325	0.545309	0.000122602	0.00415576
Tulp4	473.213	392.923	308.118	284.559	364.703	0.547349	0.000295513	0.00835534
Slc4a2	524.344	495.191	356.618	340.256	429.102	0.548943	1.90279e-05	0.000936429
Tmem79	291.748	288.503	209.216	187.343	244.202	0.549141	0.000434922	0.011145
Shisa5	266.684	301.421	210.167	177.216	238.872	0.552395	0.00149515	0.0283187
Ltbp3	183.47	179.776	122.677	124.558	152.62	0.555069	0.00207258	0.0353812
Stard10	225.578	292.809	184.49	168.102	217.745	0.556027	0.00252963	0.0408141
Mbnl2	869.229	1357.47	779.804	734.182	935.171	0.556553	0.00292512	0.0451536
Ccdc85a	298.766	311.109	232.99	181.267	256.033	0.557986	0.00110659	0.0228747
Dcaf5	537.378	570.546	389.902	362.534	465.09	0.558217	2.29558e-05	0.00109314
Arap2	682.751	797.688	506.873	498.231	621.386	0.55868	1.4595e-05	0.000746376
Mb21d2	601.542	543.634	394.657	381.775	480.402	0.560638	8.52144e-05	0.00311271
Tmem132a	548.406	726.639	449.814	414.18	534.76	0.561455	0.00146451	0.0279182
Epb41l1	1244.19	1397.3	948.128	840.512	1107.53	0.562489	2.90385e-05	0.00131873
Tubb2a	237.609	198.076	136.941	157.976	182.651	0.562978	0.00273101	0.0432081
Pls3	1451.72	1337.02	1096.48	790.892	1169.03	0.563233	0.00166936	0.0306089
Med12l	611.568	512.415	388	369.623	470.402	0.569068	0.000175605	0.00564334
Prmt2	196.504	208.841	139.794	132.659	169.45	0.573142	0.00309302	0.0468815
Dsg2	1879.82	1977.53	1515.86	1073.43	1611.66	0.575056	0.000240667	0.00718457
Eogt	314.807	294.962	217.775	190.381	254.481	0.579143	0.000781626	0.0176459
Btg2	649.666	627.601	433.647	421.269	533.046	0.579205	1.39579e-05	0.000720055
Arl8a	464.19	540.404	343.304	327.091	418.747	0.58353	7.88555e-05	0.00294444
Plk3	1410.62	1451.12	983.314	925.576	1192.66	0.584159	3.45712e-09	7.26118e-07
Gng12	523.342	522.104	399.412	297.724	435.645	0.584607	0.000474132	0.0119416
Efs	628.612	684.655	490.706	383.8	546.943	0.58662	0.000421936	0.011004
Plpp3	597.532	552.246	381.343	383.8	478.73	0.587553	3.29263e-06	0.00020934
Dcaf12l1	654.679	744.94	517.334	412.155	582.277	0.590524	0.00192002	0.0334072
Inf2	514.319	502.727	359.471	314.939	422.864	0.592687	2.37397e-05	0.00111246
Lamb2	740.9	833.213	560.128	483.041	654.32	0.593565	0.000883363	0.0192054
Glis2	708.817	947.322	534.451	563.042	688.408	0.593612	0.000257107	0.0075287
Ckap4	1545.96	2283.26	1275.27	1260.77	1591.31	0.594478	0.00171719	0.0309779
Slc25a4	5973.32	6696.92	4506.7	3850.15	5256.77	0.600412	0.00164312	0.0302921
Chd3	649.666	808.453	443.157	518.485	604.94	0.600537	0.000549394	0.0134066
Adam15	370.951	362.781	224.432	259.242	304.352	0.601219	7.48308e-05	0.00282103
Unc5b	1169	871.967	713.236	631.903	846.526	0.601496	0.000244365	0.00727652
Ank	357.918	350.94	253.912	212.66	293.857	0.603397	0.000658798	0.0154976
Atp11a	1861.77	2160.54	1420.77	1225.33	1667.1	0.604163	1.1403e-06	9.44518e-05
Itga5	1601.11	1749.32	1076.51	1125.07	1388	0.605802	5.87342e-06	0.000345416
Cdkn1a	556.427	469.355	354.716	317.977	424.619	0.608704	3.73593e-05	0.00162147
Baz1a	1758.51	2104.56	1427.42	1103.81	1598.57	0.609911	6.61277e-05	0.00256698
Abhd4	515.321	733.098	435.549	381.775	516.436	0.611122	0.00187298	0.0330223
Nup62cl	842.159	910.721	589.608	557.979	725.117	0.611124	0.000228335	0.00692183
Rab15	600.54	613.606	465.981	325.066	501.298	0.618108	0.000397228	0.0104758
Ube2j1	378.972	421.989	292.902	228.862	330.681	0.618332	0.00322548	0.0482673
Tesk1	337.866	424.142	254.863	241.014	314.471	0.619823	0.000267434	0.00772866
Oat	772.982	901.032	580.098	508.358	690.618	0.621028	3.31516e-05	0.00147143
Rxra	361.928	352.016	277.686	186.33	294.49	0.621634	0.00135757	0.026322
Id3	617.583	624.371	411.775	394.939	512.167	0.622483	2.21969e-07	2.23145e-05
Mcc	310.797	474.737	272.932	235.951	323.604	0.626342	0.00234613	0.0388119
Nlrp9b	254.653	226.065	184.49	126.583	197.948	0.627937	0.00271257	0.0429989
Cdcp1	278.715	356.322	237.745	173.166	261.487	0.628014	0.00169936	0.0307948
Cd63	716.838	599.612	460.275	389.876	541.65	0.630861	0.000101446	0.00356182
Ppp1r9b	853.188	1023.75	620.991	588.359	771.573	0.634153	2.59338e-06	0.00017632
Itgb5	1127.89	1348.86	859.687	734.182	1017.65	0.635915	5.03311e-05	0.0020627
Irs2	1044.68	1090.5	751.275	620.764	876.803	0.638033	1.35874e-06	0.000107258
Ncoa6	1470.77	1670.73	1025.16	991.399	1289.51	0.639561	5.80333e-09	1.10095e-06
Dlg5	1839.72	2487.8	1494.94	1279	1775.36	0.641603	0.0018051	0.0320719
Sfn	1399.59	1645.97	1024.21	925.576	1248.84	0.643394	1.05388e-06	8.82242e-05
Peg10	28373.7	26704.8	18153.3	16979.4	22552.8	0.648679	1.2396e-06	9.99837e-05
Syne1	522.339	370.317	300.51	266.331	364.874	0.65516	0.000606845	0.0145371
Satb2	572.468	366.011	305.265	290.635	383.595	0.655254	0.00109603	0.0227706
Sidt2	1209.1	1333.79	850.177	763.55	1039.15	0.656071	8.17983e-08	1.0022e-05
Tcf12	1043.68	1558.78	897.726	751.398	1062.89	0.658171	0.00179791	0.032041
Fam43a	570.463	501.65	362.324	315.952	437.597	0.660514	1.33708e-05	0.000692807
F2r	773.984	721.256	519.236	426.332	610.202	0.661125	1.25394e-05	0.000661384
Folr1	875.244	666.355	538.255	436.459	629.078	0.661377	0.000120918	0.00412243
Lrp10	571.465	766.47	446.961	396.965	545.465	0.66482	0.00132809	0.0260785
Tubb6	1297.33	1762.23	1114.55	814.183	1247.07	0.665671	0.000235381	0.00706262
Phc2	542.391	657.743	389.902	366.585	489.155	0.665808	4.49059e-06	0.000272259
Cacnb3	1021.62	825.677	590.559	573.169	752.756	0.666662	1.16752e-06	9.60305e-05
Tet3	605.553	707.262	442.206	382.787	534.452	0.670208	3.03423e-06	0.000199378
Tead3	247.635	273.432	184.49	142.786	212.086	0.670959	0.000536819	0.0131818
Gpc4	912.339	736.327	543.961	490.13	670.689	0.672936	6.19205e-05	0.00244399
Sparc	3362.62	2427.51	1815.42	1812.67	2354.56	0.674385	1.1945e-05	0.000641167
Zfhx2	1027.63	1079.73	613.383	706.84	856.897	0.67466	2.90347e-08	4.1647e-06
Clcn5	948.432	822.448	608.628	499.244	719.688	0.676675	0.000106044	0.00369021
Lrp1	2707.94	2229.44	1556.76	1531.15	2006.32	0.677117	1.76475e-08	2.69572e-06
Cdk6	1482.8	2221.9	1192.53	1123.05	1505.07	0.677987	0.000824521	0.0184373
Lmna	1323.39	1340.25	812.138	850.639	1081.6	0.679804	6.25711e-09	1.11509e-06
Gucy1a2	285.733	320.798	206.363	172.153	246.262	0.680225	0.00144582	0.0277007
Flnb	11438.3	16532.9	9005.79	8444.62	11355.4	0.680684	2.13318e-05	0.0010241
Card10	565.45	617.912	421.285	315.952	480.15	0.682693	3.17043e-05	0.00142666
Caskin2	572.468	532.869	331.892	353.42	447.662	0.689651	1.73079e-06	0.000125819
Lmo4	641.645	649.131	465.03	334.18	522.496	0.691593	8.26261e-05	0.00303075
Fgfbp1	361.928	509.186	274.833	263.293	352.31	0.694915	0.000804211	0.0180174
S100a11	511.311	389.694	300.51	255.192	364.177	0.697224	7.94842e-05	0.00294919
Map3k20	602.545	710.491	419.383	389.876	530.574	0.698234	4.95844e-05	0.00204636
Bbx	4441.39	4292.01	3002.25	2374.7	3527.59	0.699756	8.94321e-08	1.06253e-05
Sgpl1	2611.7	2584.68	1750.76	1448.11	2098.81	0.699945	2.4098e-09	5.34793e-07
Slc35c1	191.491	220.683	141.696	111.393	166.316	0.703606	0.000827414	0.0184669
Sfmbt2	9132.42	10184.8	6352.55	5480.54	7787.57	0.707058	1.66004e-08	2.60136e-06
Ctsb	1550.98	2158.39	1165.9	1102.79	1494.51	0.709309	0.000457475	0.0115966
Furin	684.756	941.939	560.128	434.433	655.314	0.709812	0.000328156	0.00899712
Fam83h	473.213	640.519	342.353	338.23	448.579	0.710558	0.000334492	0.00914951
Snx7	149.383	136.716	101.755	72.9119	115.191	0.711907	0.00270342	0.0429118
Efemp2	197.506	148.557	117.922	93.1652	139.288	0.713201	0.00295456	0.0453676
Foxi3	256.658	262.667	177.833	138.735	208.973	0.714118	0.000237792	0.00711682
Tnfrsf10b	835.141	1154.01	613.383	597.473	800.002	0.716127	0.000315172	0.00872248
Dbn1	380.977	591	324.284	267.344	390.901	0.716231	0.00193091	0.0334975
Neat1	9039.18	7522.6	5090.6	4986.36	6659.68	0.716796	1.19605e-06	9.76942e-05
Tspan2	148.38	146.404	99.853	78.9879	118.406	0.720985	0.000970039	0.0205578
Prss8	282.725	364.934	197.804	194.432	259.974	0.723514	5.42539e-05	0.00220808
Fam216a	247.635	288.503	168.324	155.95	215.103	0.725389	0.000375953	0.0100499
Ngfr	381.979	443.519	284.343	214.685	331.132	0.726143	0.000110858	0.00384636
Car4	274.704	336.945	220.628	148.862	245.285	0.727172	0.000644776	0.0152286
Amotl1	1185.04	1283.19	837.814	652.156	989.55	0.728192	5.37182e-07	4.82316e-05
Ppic	302.776	423.065	213.02	224.812	290.918	0.729279	0.00189593	0.0332338
Ncs1	353.907	392.923	257.716	192.406	299.238	0.730464	9.01809e-05	0.0032537
Adgra2	155.398	142.098	96.0491	83.0386	119.146	0.732208	0.00100482	0.0211425
Eml1	134.344	121.645	78.9314	74.9372	102.464	0.734384	0.00246135	0.0398766
Trio	1639.2	1756.85	1167.8	866.841	1357.68	0.739082	1.61603e-06	0.00012176
Dusp9	2500.41	3096.02	1753.61	1597.99	2237.01	0.739659	3.11477e-07	3.053e-05
Abcb1b	412.056	343.404	243.451	208.609	301.88	0.740842	1.1741e-05	0.000633478
Sh3kbp1	217.558	213.147	155.01	102.279	171.999	0.743311	0.00160347	0.0296542
Elf4	175.45	137.792	99.853	87.0892	125.046	0.744686	0.0019724	0.0339669
Arhgef26	271.697	202.382	171.177	111.393	189.162	0.746521	0.00167071	0.0306089
Slc27a3	180.463	175.47	107.461	104.305	141.924	0.749137	0.000973751	0.0205994
Itm2c	406.041	557.628	315.726	256.204	383.9	0.752699	0.000189159	0.00594891
Rbms1	847.172	967.775	560.128	515.447	722.63	0.754821	4.14337e-08	5.73344e-06
Phldb1	715.835	699.726	437.451	398.99	563.001	0.759038	5.42953e-10	1.59655e-07
Slc4a11	328.843	268.049	184.49	168.102	237.371	0.759468	8.87393e-05	0.00321154
F3	286.735	399.382	219.677	185.318	272.778	0.760554	0.000145543	0.0048726
Ptrf	1080.77	1295.03	754.128	648.106	944.509	0.760689	6.61154e-08	8.18578e-06
Mex3b	521.337	334.792	289.098	215.698	340.231	0.762128	0.000665999	0.0156217
Apbb1	261.671	285.273	177.833	143.798	217.144	0.765983	9.71546e-05	0.00345236
Abca3	336.864	399.382	239.647	192.406	292.075	0.768978	1.42875e-05	0.000733842
Myc	1203.08	1428.52	779.804	763.55	1043.74	0.769873	5.78434e-10	1.6594e-07
Camk1	179.46	136.716	92.2452	92.1525	125.143	0.777907	0.00051177	0.0127429
Elk3	205.527	218.53	130.284	116.457	167.699	0.781261	0.000264536	0.00770167
Gpr4	97.2493	89.3497	60.8628	47.5953	73.7643	0.782804	0.00240526	0.0393719
Adamts7	190.488	166.858	116.971	90.1272	141.111	0.78701	0.00056011	0.0136116
Sgms2	145.373	193.77	96.0491	100.254	133.862	0.788812	0.00195336	0.0337378
Arhgef40	139.357	179.776	105.559	78.9879	125.92	0.790172	0.00227952	0.0380848
Lgals3	356.915	336.945	213.02	187.343	273.556	0.793337	2.01256e-06	0.000143465
Gng10	162.416	202.382	104.608	105.317	143.681	0.797227	0.000388728	0.0102978
Bmp4	827.121	1191.69	566.785	593.422	794.754	0.799123	3.24882e-05	0.00144745
Reep5	216.555	303.574	167.373	130.634	204.534	0.803525	0.000270407	0.00779542
Akt3	762.956	982.846	561.079	438.484	686.341	0.804521	0.000854098	0.0188776
Mbnl3	467.198	532.869	314.775	257.217	393.015	0.80603	9.33462e-05	0.00335761
Zbtb7b	722.853	482.273	357.569	328.104	472.7	0.813593	6.64462e-05	0.00257086
Igdcc3	128.329	148.557	85.5883	71.8992	108.593	0.814056	0.00113908	0.0232602
Epha2	3344.58	5644.1	2634.22	2472.93	3523.96	0.815591	0.000875559	0.019091
Crim1	307.789	284.197	178.784	156.963	231.933	0.818186	2.00081e-06	0.000143465
Tmcc3	368.946	242.213	197.804	147.849	239.203	0.822223	0.00133478	0.0261007
Lpp	1906.89	1797.76	1062.25	1032.92	1449.95	0.822273	1.85103e-09	4.35436e-07
Krt19	184.473	320.798	146.451	138.735	197.614	0.825152	0.00103046	0.0216049
Dusp14	133.342	162.552	80.8334	86.0766	115.701	0.826009	0.000218274	0.00668577
Plk2	1090.8	1120.64	618.138	625.827	863.85	0.830038	4.95629e-10	1.5341e-07
Nt5e	140.36	131.333	79.8824	72.9119	106.122	0.830387	0.000277982	0.0079262
Fstl1	1040.67	1212.14	623.843	640.004	879.164	0.833903	1.15794e-10	5.04431e-08
Grik3	1093.8	920.409	610.53	513.421	784.541	0.841638	1.42585e-07	1.56737e-05
AI314180	3004.7	3623.51	2292.82	1399.5	2580.13	0.844092	0.000362145	0.00976962
Vgll3	430.103	404.765	258.667	205.571	324.776	0.846683	5.22632e-06	0.000312041
Irs1	215.553	202.382	125.529	106.33	162.449	0.850029	1.20471e-05	0.000641167
Tcf7l2	593.522	827.83	423.187	364.56	552.274	0.851461	2.71315e-06	0.000183403
Igdcc4	232.596	301.421	154.059	141.773	207.462	0.852107	3.8936e-05	0.00167753
Vim	4372.21	2497.49	1925.74	1868.37	2665.95	0.856487	4.70974e-05	0.00197843
Pdgfa	780	808.453	448.863	427.345	616.165	0.858278	1.71852e-06	0.000125819
Dusp5	261.671	420.912	196.853	179.242	264.67	0.859909	0.00153967	0.0288829
Rin3	152.391	91.5027	72.2746	61.7726	94.4851	0.86351	0.00236838	0.038941
Snx24	261.671	357.399	195.902	143.798	239.693	0.865838	0.000696251	0.016089
Adcy6	283.727	254.055	174.98	119.495	208.064	0.868876	0.000409506	0.0107754
Cebpd	93.2391	120.568	70.3726	46.5826	82.6906	0.870355	0.00213192	0.0360965
Pmaip1	1793.6	2094.87	1142.13	977.222	1501.96	0.875581	1.10762e-11	6.5139e-09
Ppp2r2c	150.386	213.147	99.853	98.2285	140.404	0.875992	0.000153865	0.0050552
Timp1	547.404	381.082	251.059	254.179	358.431	0.877916	6.9178e-05	0.00265906
Myof	1161.98	700.803	533.5	477.978	718.565	0.880994	3.45112e-05	0.00151463
2900011O08Rik	133.342	219.606	94.1471	97.2159	136.078	0.883145	0.000683322	0.0158839
Itga3	1944.99	2716.02	1329.47	1196.97	1796.86	0.883533	2.21868e-07	2.23145e-05
Epb41l3	425.09	453.207	283.392	192.406	338.524	0.884358	6.82412e-06	0.000388259
Mapk4	412.056	569.47	296.706	234.938	378.293	0.884565	0.000313295	0.00869098
Pcdhgc3	191.491	226.065	120.775	105.317	160.912	0.885063	9.97332e-05	0.00352271
Zfp703	127.326	99.0382	71.3236	50.6333	87.0804	0.892278	0.00121767	0.024399
Erbb2	344.884	517.798	252.01	212.66	331.838	0.892623	4.00443e-05	0.00168818
Igfbp4	224.576	302.497	154.059	129.621	202.688	0.893738	1.95764e-05	0.000959407
Nectin1	1133.91	1536.17	780.755	652.156	1025.75	0.897931	0.000591424	0.014284
Trib1	956.452	1327.33	686.608	537.725	877.028	0.899427	3.34478e-05	0.001479
Pon2	133.342	188.388	92.2452	80.0006	123.494	0.901381	0.00200252	0.0343849
Ankrd33b	97.2493	100.115	42.7941	62.7852	75.7359	0.902531	0.000986559	0.0207955
Plxdc2	522.339	557.628	339.5	237.976	414.361	0.903154	1.40023e-06	0.000109797
Ltbp1	577.481	625.448	397.51	244.052	461.123	0.906889	0.000181743	0.00579734
Arhgef5	496.272	734.174	362.324	293.673	471.611	0.907422	4.92496e-05	0.0020397
Ptgs2	639.64	511.339	316.677	295.698	440.838	0.910374	1.68086e-08	2.60136e-06
Zmiz1	1623.16	2594.37	1143.08	1096.72	1614.33	0.913032	1.10822e-05	0.000603466
AI661453	759.948	698.65	423.187	351.395	558.295	0.913094	5.5802e-08	7.21256e-06
Arhgdib	143.368	96.8852	62.7647	64.8106	91.957	0.913204	0.000888301	0.0192771
Tcaf1	139.357	138.869	79.8824	67.8486	106.489	0.913285	4.84356e-05	0.00202578
Snx33	169.434	186.235	107.461	81.0132	136.036	0.91617	0.000273251	0.00784923
Selenon	265.681	234.677	140.745	123.545	191.162	0.920839	1.24958e-06	9.99837e-05
Sirpa	204.524	232.524	131.235	99.2412	166.881	0.923175	4.86609e-05	0.00202578
Bicc1	106.272	95.8087	60.8628	45.5699	77.1285	0.924993	0.000928277	0.0198878
Mn1	113.29	201.306	85.5883	80.0006	120.046	0.925897	0.00113337	0.0232242
Cdh4	158.406	165.781	96.0491	73.9246	123.54	0.931517	2.8258e-05	0.00129327
Zswim8	551.414	925.792	402.265	370.635	562.527	0.934516	0.000552868	0.0134634
Ccnd2	897.301	663.125	400.363	415.193	593.995	0.936085	9.48543e-07	8.08461e-05
Itpkb	93.2391	133.486	64.6667	53.6713	86.2658	0.938033	0.0010936	0.0227663
Fosl2	376.967	471.508	252.01	190.381	322.716	0.939549	3.18177e-06	0.000205627
Zyx	766.966	948.398	512.579	381.775	652.43	0.939598	1.6696e-07	1.77424e-05
Tspan9	1205.09	973.158	612.432	511.396	825.519	0.954747	1.07669e-07	1.25114e-05
Zfp36	934.396	1256.28	608.628	516.459	828.94	0.961338	1.89398e-07	1.95412e-05
Cyr61	3222.26	3580.45	1998.96	1487.61	2572.32	0.964302	2.19243e-10	7.81435e-08
Serpine2	466.195	311.109	197.804	200.508	293.904	0.964582	4.09224e-06	0.000256026
Sptb	641.645	591	370.883	260.255	465.946	0.965731	1.10981e-07	1.26734e-05
Lgals1	1990.1	1692.26	1025.16	847.601	1388.78	0.975468	5.64729e-11	2.76764e-08
Nefl	851.182	1194.92	556.324	483.041	771.366	0.977174	1.00602e-06	8.51284e-05
Tmem164	684.756	909.644	455.52	353.42	600.835	0.978909	1.79398e-05	0.000894103
Mroh6	227.584	275.585	127.431	127.596	189.549	0.980389	5.20958e-07	4.71742e-05
Tnfrsf12a	298.766	359.552	169.275	164.052	247.911	0.981849	2.69117e-08	4.02002e-06
Rnf128	455.167	612.53	326.186	212.66	401.636	0.986557	0.000146236	0.0048726
Vasn	157.404	138.869	83.6863	65.8232	111.445	0.986686	0.000695876	0.016089
Rasef	117.301	165.781	83.6863	56.7093	105.869	1.01172	0.00287424	0.0446351
Chpf2	147.378	138.869	77.0295	64.8106	107.022	1.01299	2.76635e-05	0.00127599
Cilp2	248.637	192.694	133.137	85.0639	164.883	1.0162	0.000976579	0.0206221
Twist1	64.1645	82.8907	37.0883	35.4433	54.8967	1.01968	0.0018362	0.032569
Rgma	53.1362	52.7486	23.7745	28.3546	39.5035	1.02233	0.0030679	0.0466813
Bcl9l	778.997	790.153	426.039	339.243	583.608	1.03592	8.32332e-13	6.99277e-10
Cachd1	331.851	416.606	198.755	166.077	278.322	1.03669	1.23247e-05	0.000652985
Ldlrad4	111.285	149.634	61.8138	64.8106	96.8859	1.04305	7.08855e-05	0.00271582
Ecm1	243.625	181.929	116.971	89.1145	157.91	1.0461	3.54169e-05	0.0015486
Anxa5	572.468	378.929	254.863	205.571	352.958	1.04705	4.49021e-06	0.000272259
Kctd1	86.2211	87.1967	49.451	34.4306	64.3248	1.04782	0.00133523	0.0261007
Phlda1	274.704	301.421	159.765	118.482	213.593	1.05002	1.34069e-07	1.48766e-05
App	839.152	631.907	433.647	275.445	545.038	1.05281	4.39008e-06	0.000268938
Tchh	199.512	226.065	117.922	87.0892	157.647	1.05372	0.00194498	0.033692
Qsox1	277.712	236.83	149.304	98.2285	190.519	1.05567	2.57817e-05	0.00119859
Ssbp2	143.368	184.082	87.4902	69.8739	121.203	1.05717	3.72329e-05	0.00162147
Rflnb	79.2031	76.4317	35.1863	39.4939	57.5787	1.05937	0.000693793	0.016089
Cdk14	128.329	162.552	83.6863	55.6966	107.566	1.06137	7.39002e-05	0.0027949
Capn2	915.347	1216.45	538.255	482.029	788.02	1.0631	2.82451e-07	2.81541e-05
Dab2	161.414	184.082	92.2452	72.9119	127.663	1.06483	2.83744e-06	0.000188733
Flt1	159.409	149.634	86.5393	60.7599	114.085	1.06906	0.000165525	0.00536337
Adamts1	256.658	467.202	176.882	168.102	267.211	1.06918	0.000446442	0.0113659
Bmp7	120.308	163.628	77.0295	57.7219	104.672	1.07527	5.98072e-05	0.00240086
Sema3c	164.422	115.186	80.8334	51.6459	103.022	1.07763	0.000210694	0.00650442
Flnc	1316.38	1144.32	640.01	525.573	906.57	1.07801	4.62307e-10	1.46964e-07
Greb1l	316.812	643.748	272.932	180.254	353.437	1.08377	0.00121105	0.0243078
Mmp14	690.771	1297.19	509.726	427.345	731.257	1.08506	0.000622693	0.0147962
Bmp8b	98.2519	134.563	58.9608	50.6333	85.6022	1.08701	0.000132699	0.00448509
Emp2	99.2545	62.4371	45.6471	30.38	59.4297	1.08866	0.0015166	0.0286328
Chst14	79.2031	67.8196	35.1863	33.418	53.9067	1.09967	0.000668838	0.0156399
Col6a1	245.63	175.47	126.48	69.8739	154.364	1.1007	0.000220067	0.00670578
Zfp618	73.1877	109.803	43.7451	41.5193	67.0638	1.10176	0.00258191	0.0413826
Colec12	240.617	258.361	126.48	105.317	182.694	1.10611	6.88632e-09	1.19113e-06
Timp3	633.625	430.601	243.451	250.128	389.451	1.10845	2.88979e-08	4.1647e-06
3830417A13Rik	262.673	143.175	116.02	71.8992	148.442	1.11083	0.000490122	0.0122656
Crlf1	241.62	232.524	128.382	91.1399	173.417	1.11096	6.51426e-05	0.00253711
Adgrl2	2738.02	3277.95	1690.84	1089.63	2199.11	1.11347	9.49767e-09	1.59588e-06
Egfr	210.54	159.322	101.755	68.8612	135.12	1.11623	1.64838e-05	0.000825032
Lyn	63.1619	83.9672	31.3824	36.456	53.7419	1.11691	0.000425899	0.011027
Plaur	302.776	607.147	210.167	207.596	331.922	1.12306	9.65956e-05	0.0034429
Prtg	1253.21	2208.98	892.02	696.714	1262.73	1.12381	1.59379e-06	0.000121728
Thy1	222.571	170.087	112.216	67.8486	143.181	1.12476	0.000232548	0.00702621
Alcam	167.429	99.0382	70.3726	51.6459	97.1215	1.12686	0.000263984	0.00770167
Pdlim2	69.1774	97.9617	38.0392	38.4813	60.9149	1.12713	0.000597189	0.0143937
Sema4c	250.643	275.585	143.598	97.2159	191.76	1.12777	4.55235e-07	4.31812e-05
Peli2	139.357	235.754	91.2942	80.0006	136.602	1.13084	0.00191783	0.0334072
Lpar6	299.769	608.224	215.873	198.482	330.587	1.13181	0.000377683	0.0100733
Gpx8	95.2442	78.5847	45.6471	33.418	63.2235	1.13656	0.000348269	0.00943856
Emp3	81.2082	68.8961	40.8922	27.342	54.5846	1.1374	0.00275217	0.0432768
Ptpn9	342.879	474.737	219.677	151.9	297.298	1.13777	1.88907e-05	0.000933581
Myo5b	177.455	383.235	148.353	105.317	203.59	1.14425	0.00241262	0.0393747
Phldb2	500.283	428.448	232.99	185.318	336.76	1.15069	2.70007e-08	4.02002e-06
Syt13	152.391	148.557	81.7844	53.6713	109.101	1.15169	1.32463e-05	0.000689395
Loxl1	138.355	83.9672	53.2549	46.5826	80.5399	1.155	0.000324147	0.00893028
Lrrn4	540.386	739.557	344.255	227.85	463.012	1.16173	6.22692e-07	5.46575e-05
Cpe	296.761	383.235	180.686	120.507	245.297	1.17483	3.96698e-05	0.00168446
Slc5a5	324.833	452.131	181.637	162.026	280.157	1.17685	6.60743e-09	1.15995e-06
Mrc2	289.743	344.481	174.98	105.317	228.63	1.17803	1.27409e-06	0.000101255
Ahnak	9052.21	9025.39	4150.08	3808.63	6509.08	1.1836	2.19368e-23	8.6007e-20
Efnb1	137.352	210.994	88.4412	64.8106	125.4	1.18462	2.09938e-05	0.00102037
Dok1	85.2185	92.5792	46.5981	31.3926	63.9471	1.18886	9.74865e-05	0.00345372
Thbd	117.301	82.8907	58.9608	28.3546	71.8767	1.19707	0.00229432	0.0382778
Itprip	110.283	179.776	66.5687	59.7473	104.094	1.19931	0.000899647	0.0193924
Hecw2	221.568	232.524	123.628	72.9119	162.658	1.20817	4.79927e-06	0.000288005
Farp1	809.074	1182	521.138	338.23	712.61	1.2122	1.73292e-06	0.000125819
Slc22a17	102.262	203.459	60.8628	70.8866	109.368	1.21442	0.000445975	0.0113659
Col5a1	1371.52	944.092	543.961	452.661	828.058	1.21627	1.50112e-10	6.05418e-08
Irx3	43.1105	48.4426	19.0196	20.2533	32.7065	1.22107	0.00263526	0.0419998
Ust	86.2211	128.104	58.9608	32.4053	76.4227	1.23007	0.000525127	0.0129759
Has2	189.486	215.3	108.412	63.7979	144.249	1.23299	3.85958e-06	0.000242762
Fhdc1	94.2416	116.262	58.0098	31.3926	74.9766	1.23546	0.000184713	0.00582465
Cntfr	157.404	294.962	105.559	85.0639	160.747	1.24677	0.00125394	0.0249557
Ptpn14	1906.89	1983.99	1006.14	627.852	1381.22	1.2517	3.94262e-09	8.09353e-07
Plagl1	169.434	170.087	79.8824	60.7599	120.041	1.27147	5.0117e-08	6.69859e-06
B2m	231.594	231.448	113.167	77.9752	163.546	1.2765	2.17853e-06	0.000152523
Vgf	61.1568	73.2021	24.7255	30.38	47.3661	1.28583	0.000223821	0.00680253
Efna5	135.347	189.464	75.1275	57.7219	114.415	1.28981	1.47572e-06	0.000114194
Col27a1	138.355	183.005	73.2255	57.7219	113.077	1.2952	5.21395e-07	4.71742e-05
Col6a2	180.463	133.486	74.1765	53.6713	110.449	1.2961	3.38224e-05	0.00148996
Cald1	2038.23	1416.68	792.167	613.675	1215.19	1.29721	1.0503e-08	1.73125e-06
Pcdh19	273.702	279.891	138.843	86.0766	194.628	1.29941	4.47649e-08	6.05201e-06
Hs6st2	287.738	513.492	166.422	153.925	280.394	1.32258	1.05761e-06	8.82242e-05
Sall2	512.314	723.409	286.245	204.558	431.632	1.33214	0.000267102	0.00772866
Dok2	490.257	755.705	271.981	222.786	435.182	1.33244	1.49131e-09	3.81322e-07
Kirrel	1518.89	1849.43	774.098	555.953	1174.59	1.34055	1.14674e-13	1.34879e-10
Lamc2	337.866	610.377	183.539	190.381	330.541	1.34253	1.67438e-07	1.77424e-05
Cdh11	243.625	130.257	88.4412	58.7346	130.264	1.34504	0.000310551	0.00865568
Cdh13	61.1568	55.9781	27.5784	18.228	40.7353	1.35455	0.000653417	0.0154018
Dsc2	143.368	180.852	76.0785	50.6333	112.733	1.35542	1.89813e-06	0.000136968
Fbn1	628.612	440.289	258.667	157.976	371.386	1.35925	1.62526e-06	0.00012176
Oaf	141.362	79.6612	48.5	37.4686	76.7481	1.36232	0.0011156	0.0229803
Wnt8a	47.1208	48.4426	20.9216	16.2026	33.1719	1.3641	0.000363794	0.00979163
Thbs2	248.637	169.011	93.1961	68.8612	144.926	1.36578	1.70192e-06	0.000125819
Fads3	71.1825	53.8251	35.1863	13.1646	43.3396	1.3704	0.00274599	0.0432768
Ehd2	285.733	223.912	120.775	75.9499	176.592	1.37332	8.09408e-07	6.94909e-05
Emp1	650.668	395.076	237.745	164.052	361.885	1.37999	4.78542e-07	4.46715e-05
Perp	729.871	1212.14	425.088	321.015	672.029	1.38011	5.9238e-09	1.10596e-06
Anxa8	107.275	53.8251	29.4804	32.4053	55.7465	1.38028	0.00146796	0.0279182
Aebp1	586.504	391.847	220.628	153.925	338.226	1.38518	1.07814e-07	1.25114e-05
Grem1	209.537	122.721	69.4216	56.7093	114.597	1.39738	3.20637e-05	0.00143397
Lhfp	103.265	77.5082	45.6471	22.2786	62.1747	1.41215	0.000257291	0.0075287
Endod1	94.2416	121.645	48.5	32.4053	74.1979	1.41597	5.68797e-06	0.00033619
Cxcl14	55.1414	34.4481	16.1667	17.2153	30.7429	1.42426	0.000901858	0.0193924
Tnfrsf23	75.1928	46.2896	22.8235	22.2786	41.6461	1.42948	0.00146926	0.0279182
Parva	397.018	318.645	164.52	100.254	245.109	1.43452	4.38459e-09	8.59525e-07
Col16a1	116.298	91.5027	36.1373	40.5066	71.1112	1.43896	6.14503e-07	5.43442e-05
Adgrg6	145.373	132.41	59.9118	42.5319	95.0566	1.43912	5.40447e-08	7.06304e-06
Hivep2	259.666	297.115	124.579	80.0006	190.34	1.44445	1.81288e-09	4.35165e-07
Lats2	221.568	232.524	87.4902	78.9879	155.143	1.44765	4.33198e-13	3.91944e-10
Acta1	83.2134	54.9016	31.3824	19.2406	47.1845	1.448	0.000278313	0.0079262
Antxr1	151.388	145.328	63.7157	43.5446	100.994	1.46797	1.17769e-07	1.31923e-05
Hmga2	815.09	741.71	349.961	212.66	529.855	1.46835	2.4608e-11	1.25843e-08
Axl	464.19	312.186	153.108	126.583	264.017	1.47292	2.07479e-10	7.62616e-08
Fam198b	238.612	110.88	75.1275	50.6333	118.813	1.47458	0.000104524	0.00364811
Cmtm3	105.27	151.787	55.1569	36.456	87.1674	1.48846	8.23517e-06	0.000456897
Wls	295.758	217.453	108.412	73.9246	173.887	1.49295	3.99103e-09	8.09353e-07
Itpripl2	294.756	207.765	94.1471	81.0132	169.42	1.52051	1.41723e-10	5.95337e-08
Tnfrsf1a	211.542	241.136	88.4412	67.8486	152.242	1.53426	5.29076e-10	1.59564e-07
Col1a1	2674.86	1365	813.089	558.991	1352.99	1.55794	2.7405e-08	4.02922e-06
Ddr2	214.55	127.027	54.2059	61.7726	114.389	1.55836	1.13968e-05	0.00061774
Flrt2	170.437	132.41	55.1569	47.5953	101.4	1.55942	3.12933e-09	6.69222e-07
Loxl3	115.296	96.8852	46.5981	25.3166	71.0239	1.56094	3.40887e-06	0.000215565
Mical2	241.62	144.251	77.0295	52.6586	128.89	1.57307	4.86884e-07	4.50924e-05
Sdc3	269.691	163.628	85.5883	59.7473	144.664	1.57604	1.81016e-07	1.89416e-05
Hand1	89.2288	65.6666	31.3824	20.2533	51.6328	1.58485	0.0001591	0.00518375
Lrrc32	168.432	80.7377	48.5	34.4306	83.025	1.58715	6.04027e-05	0.00240969
Tagln	843.162	778.311	319.53	217.723	539.681	1.59363	3.37261e-14	5.66696e-11
Slc25a24	236.607	263.743	110.314	54.6839	166.337	1.60049	6.1825e-08	7.73602e-06
Cav1	357.918	174.393	105.559	68.8612	176.683	1.6097	7.79286e-06	0.000438563
Col3a1	427.095	301.421	143.598	92.1525	241.067	1.6277	2.95543e-09	6.43737e-07
Cryab	170.437	105.497	46.5981	42.5319	91.2661	1.63034	1.61182e-07	1.73929e-05
Tinagl1	279.717	162.552	88.4412	53.6713	146.095	1.63789	1.61026e-06	0.00012176
Ttc9	127.326	105.497	35.1863	39.4939	76.876	1.64044	6.06987e-09	1.11509e-06
Gsn	734.884	524.257	235.843	167.09	415.518	1.64383	9.27313e-14	1.2119e-10
Angptl2	242.622	116.262	73.2255	41.5193	118.407	1.64509	0.000119036	0.00407007
Msrb3	135.347	75.3552	38.9902	28.3546	69.5118	1.64557	5.80601e-05	0.00235484
Anxa1	490.257	395.076	175.931	106.33	291.899	1.64919	2.09651e-11	1.12087e-08
Col4a1	2098.38	2057.2	755.079	567.093	1369.44	1.65214	7.12442e-28	4.18987e-24
Cd248	74.1902	54.9016	23.7745	17.2153	42.5204	1.65506	7.26456e-05	0.00275856
Timp2	874.242	584.541	286.245	175.191	480.055	1.66056	1.36064e-09	3.55641e-07
Tlr2	43.1105	77.5082	23.7745	14.1773	39.6426	1.66821	0.000914286	0.0196238
Col6a3	582.493	414.453	194	119.495	327.61	1.66908	1.55591e-10	6.05418e-08
Lxn	184.473	205.612	65.6177	56.7093	128.103	1.67305	2.12878e-09	4.81513e-07
Prrx1	237.609	133.486	65.6177	50.6333	121.837	1.67455	3.2129e-06	0.000206504
Tnc	1656.25	885.961	471.687	315.952	832.461	1.69048	2.02015e-09	4.65903e-07
Gpc6	103.265	229.295	67.5196	35.4433	108.881	1.69149	0.00131277	0.025951
Fbln2	1884.83	1128.17	570.589	356.458	985.013	1.70049	4.82817e-09	9.30966e-07
Gcm1	59.1517	52.7486	19.9706	14.1773	36.512	1.71234	1.20082e-05	0.000641167
S100a4	347.892	187.311	108.412	53.6713	174.322	1.72335	3.94841e-05	0.00168446
Bmp1	366.941	453.207	143.598	104.305	267.013	1.72611	1.90018e-16	3.72498e-13
Krt7	166.427	201.306	70.3726	39.4939	119.4	1.74291	1.81976e-07	1.89416e-05
Serpine1	1611.13	852.59	432.696	301.774	799.548	1.74606	3.63404e-10	1.22125e-07
Anxa3	290.745	342.328	103.657	85.0639	205.448	1.74612	1.39957e-13	1.49653e-10
Efemp1	84.2159	37.6776	23.7745	12.152	39.455	1.7625	0.00130762	0.0259362
Cd44	744.91	425.218	208.265	135.697	378.523	1.76635	8.48771e-10	2.32168e-07
Krt18	1420.64	1630.9	489.755	398.99	985.072	1.7797	1.60392e-11	8.98345e-09
Smoc2	84.2159	57.0546	24.7255	16.2026	45.5497	1.7873	2.12473e-05	0.0010241
Bgn	1421.65	880.579	414.628	251.141	741.998	1.78994	1.05879e-09	2.83035e-07
Samd4	156.401	245.442	61.8138	52.6586	129.079	1.81163	1.59564e-10	6.05418e-08
Plau	110.283	117.339	37.0883	27.342	73.0129	1.82083	4.72033e-07	4.44164e-05
Actg2	68.1748	33.3716	13.3137	15.19	32.5125	1.83292	0.000631705	0.0149801
Thbs1	7225.53	4367.37	2024.64	1223.3	3710.21	1.83564	1.44891e-12	1.06513e-09
Lox	1134.91	584.541	291	190.381	550.208	1.8367	5.3636e-08	7.06304e-06
Col1a2	1705.37	937.633	468.834	270.382	845.555	1.83811	1.65486e-09	4.0551e-07
Bin1	276.709	391.847	104.608	81.0132	213.544	1.84869	6.4313e-14	9.45561e-11
Ltbp2	405.039	223.912	114.118	59.7473	200.704	1.85498	3.61641e-07	3.51539e-05
Prss23	255.655	171.164	72.2746	45.5699	136.166	1.85674	4.22846e-10	1.38153e-07
Col5a2	789.023	386.464	191.147	132.659	374.823	1.86006	8.50846e-08	1.02686e-05
Col4a2	1267.25	1242.28	374.686	305.825	797.511	1.88273	1.52126e-45	1.78931e-41
Col12a1	719.846	396.153	188.294	112.406	354.175	1.89194	4.36512e-09	8.59525e-07
Cited1	54.1388	25.8361	13.3137	8.10132	25.3475	1.90092	0.000702478	0.0162011
Nbl1	67.1722	38.7541	17.1177	11.1393	33.5458	1.90638	5.00688e-05	0.00205912
Krt8	1195.06	1347.78	391.804	282.534	804.296	1.9149	2.09634e-12	1.36984e-09
Tgfbr2	140.36	130.257	47.549	23.2913	85.3642	1.93361	1.67888e-08	2.60136e-06
Inhba	601.542	320.798	146.451	92.1525	290.236	1.95068	7.34199e-10	2.05611e-07
Nrp1	177.455	94.7322	41.8432	28.3546	85.5962	1.9551	7.7343e-07	6.68903e-05
Mgp	327.841	199.153	73.2255	61.7726	165.498	1.96485	3.38076e-10	1.16955e-07
Acta2	989.537	424.142	215.873	142.786	443.084	1.97877	1.05977e-08	1.73125e-06
Gm2115	62.1594	26.9126	13.3137	9.11399	27.8749	1.98969	0.00185789	0.0328608
Ccdc80	255.655	130.257	53.2549	43.5446	120.678	1.9952	4.19711e-08	5.74028e-06
Nxf7	36.0925	18.3005	8.55883	5.06333	17.0038	1.99747	0.00170421	0.0307948
Col8a1	197.506	109.803	45.6471	29.3673	95.581	2.03445	1.65129e-06	0.000122927
Postn	81.2082	65.6666	25.6765	10.1267	45.6695	2.03643	0.000204492	0.00634625
Csf1	430.103	242.213	89.3922	66.8359	207.136	2.10548	1.74809e-12	1.20947e-09
Grid1	50.1285	76.4317	16.1667	13.1646	38.9729	2.10931	2.54155e-05	0.00118626
Pcdh7	175.45	97.9617	38.0392	25.3166	84.1919	2.10952	7.10866e-07	6.19348e-05
Sdpr	114.293	64.5901	20.9216	17.2153	54.255	2.22976	3.94087e-07	3.7685e-05
Tgfb3	80.2056	57.0546	19.0196	10.1267	41.6016	2.23553	6.14343e-07	5.43442e-05
Tm4sf1	127.326	69.9726	27.5784	11.1393	59.0042	2.34932	6.55152e-06	0.000380644
Col10a1	67.1722	49.5191	18.0686	3.038	34.4495	2.46693	0.000422954	0.0110062
Slco2a1	93.2391	62.4371	15.2157	10.1267	45.2546	2.61893	7.05792e-09	1.20312e-06
Ngf	33.0848	25.8361	4.7549	4.05066	16.9316	2.74229	0.000427506	0.011027
Ccl2	37.0951	24.7596	2.85294	2.02533	16.6832	3.66444	0.000147759	0.00490945

## Sheet: 1078_DEGs (affected in KO only)
Table S3: List of differentially expressed genes (DEGs) with normalized counts, base mean, log2 fold change, p value and p adj value as identified by RNA-seq analysis of Tet1 WT, Tet1 Mut, and Tet1 KO ESCs (comparisons are indicated in each tab headings)
Gene_name	T1KO-1_normalized_count	T1KO-2_normalized_count	T1WT_1_normalized_count	T1WT_2_normalized_count	baseMean	log2FoldChange	pvalue	padj
Gm21283	0.979527	0	17.6417	11.2053	7.45664	-4.88019	0.00081723	0.0127526
Ptprtos	2.93858	1.05083	44.5685	54.9061	25.866	-4.64008	3.24e-05	0.00101233
Gpat2	10.7748	3.15249	69.6383	67.2319	37.6994	-3.29682	5.89e-06	0.00023888
AI662270	9.79527	10.5083	70.5668	61.6293	38.1249	-2.70288	6.25e-10	9.2e-08
Smc1b	33.3039	18.9149	154.133	173.682	95.0085	-2.65024	3.52e-13	1.34e-10
Pdcl2	12.7338	3.15249	38.9974	56.0266	27.7276	-2.58051	0.00313057	0.0342326
Klk1	2.93858	4.20331	15.7847	23.5312	11.6144	-2.46073	0.00190455	0.0237383
A2m	63.6692	50.4398	221.914	404.512	185.134	-2.45673	4.49e-10	7.04e-08
Zbp1	12.7338	5.25414	44.5685	41.4597	26.004	-2.25778	0.00012974	0.00299314
Serpina3m	25.4677	25.2199	111.421	106.451	67.1398	-2.10378	0.0001166	0.00273828
Klk8	37.222	50.4398	163.418	178.165	107.311	-1.96221	1.57e-08	1.45e-06
Tet1	7253.4	6922.86	26070.7	29007.2	17313.5	-1.958	4.22e-96	4.96e-92
Mobp	30.3653	23.1182	83.566	118.776	63.9565	-1.91963	8e-06	0.0003097
Sohlh2	36.2425	17.8641	88.2085	96.3657	59.6702	-1.77033	0.00018011	0.00390281
Foxn4	32.3244	43.084	133.706	117.656	81.6924	-1.73697	1.74e-07	1.21e-05
Hormad2	33.3039	13.6608	74.2809	80.6783	50.481	-1.72224	6.17e-05	0.001705
Spink1	17.6315	15.7624	54.7821	53.7855	35.4904	-1.70094	7.13e-05	0.00186887
Trh	1367.42	1547.87	5610.06	3738.09	3065.86	-1.68104	3.18e-16	2.34e-13
Gjb1	12.7338	11.5591	42.7115	33.616	25.1551	-1.65166	0.00378958	0.0389416
Gfra1	20.5701	14.7116	64.9957	44.8213	36.2747	-1.63811	0.00033223	0.00630272
Pga5	14.6929	9.45746	32.4979	41.4597	24.527	-1.61465	0.00116965	0.0165746
Rasgrp1	28.4063	54.6431	114.207	125.5	80.6889	-1.52923	2.73e-05	0.00088217
Prss35	22.5291	19.9657	58.4962	62.7498	40.9352	-1.51258	7.55e-05	0.00193173
Alpk3	144.97	139.76	318.479	480.708	270.979	-1.48894	6.29e-10	9.2e-08
Hist1h1t	71.5055	49.3889	166.203	164.718	112.954	-1.45274	1.04e-06	5.42e-05
Kcnh8	35.263	33.6265	99.3506	88.522	64.1905	-1.4474	0.00017093	0.00374519
Pax6	42.1197	19.9657	83.566	85.1604	57.7029	-1.44236	0.0002463	0.00496223
Rbm44	63.6692	42.0331	134.634	151.272	97.9021	-1.43553	1.3e-06	6.6e-05
Pdzk1	22.5291	23.1182	65.9243	56.0266	41.8995	-1.4177	0.00037919	0.00699299
Car14	14.6929	23.1182	48.2826	50.4239	34.1294	-1.38433	0.00102693	0.0150098
Fgr	33.3039	37.8298	100.279	84.0399	63.8632	-1.3736	9.53e-06	0.00035927
Dpys	55.833	28.3724	113.278	96.3657	73.4624	-1.31596	0.000187	0.00401504
Reep6	164.561	163.929	384.403	426.923	284.954	-1.30443	1.64e-06	7.98e-05
Actn3	119.502	183.895	371.404	375.378	262.545	-1.29948	2.62e-09	3.11e-07
Aldh6a1	192.967	141.862	381.618	431.405	286.963	-1.27987	0.00098818	0.0146804
4930526L06Rik	33.3039	18.9149	66.8528	58.2677	44.3348	-1.26068	0.00239013	0.0281844
A430033K04Rik	44.0787	48.3381	119.778	98.6068	77.7004	-1.24064	0.00019617	0.00416622
Sult6b1	59.7511	24.1691	106.779	90.7631	70.3655	-1.23507	0.00179849	0.0229016
Myo1f	69.5464	47.2873	142.991	129.982	97.4515	-1.2243	2.71e-05	0.00087995
Peg3	1529.04	1147.5	3149.51	3065.78	2222.96	-1.21545	3.64e-07	2.22e-05
Dnah8	417.278	280.571	715.882	890.823	576.139	-1.20312	2.32e-05	0.00076328
Slc29a4	115.584	110.337	233.056	275.651	183.657	-1.17102	0.00112895	0.0162264
Vwf	109.707	91.4221	200.558	252.12	163.452	-1.17036	2.21e-07	1.5e-05
Ripply1	47.9968	43.084	100.279	104.209	73.8924	-1.1668	0.00106285	0.0154008
Atcay	34.2834	59.8972	108.636	101.968	76.1962	-1.16103	0.00028783	0.00560705
Lrrc34	162.601	116.642	290.624	321.593	222.865	-1.13252	3.7e-06	0.00016014
Stac2	74.444	97.727	175.489	201.696	137.339	-1.13143	0.0001088	0.00258104
Gdap1l1	26.4472	27.3215	59.4247	58.2677	42.8653	-1.13018	0.00424942	0.0421574
Stag3	443.726	339.418	778.092	935.644	624.22	-1.1298	1.66e-10	3.09e-08
Ndufa4l2	101.871	111.388	174.56	285.736	168.389	-1.10996	0.00104387	0.0152163
Spn	148.888	81.9646	264.626	233.071	182.137	-1.10829	6.04e-05	0.00167604
Fam167a	79.3417	66.2022	146.705	166.959	114.802	-1.10777	3.36e-06	0.00014826
Pde1b	143.99	161.828	339.835	318.231	240.971	-1.10556	8.39e-10	1.15e-07
Rps6ka2	357.527	407.721	754.879	882.979	600.777	-1.09781	6.41e-10	9.2e-08
Syt4	33.3039	32.5757	88.2085	52.665	51.6883	-1.0965	0.00320785	0.0348509
Ifitm1	601.43	407.721	1058.5	1089.16	789.203	-1.08962	7.32e-09	7.62e-07
Nuak2	55.833	45.1856	97.4936	116.535	78.7619	-1.08318	0.00384079	0.0392622
Sfi1	94.0346	58.8464	152.276	171.441	119.15	-1.08232	0.00110645	0.0159932
Hormad1	102.85	59.8972	158.775	181.526	125.762	-1.06418	0.00018563	0.0040037
Chga	101.871	84.0663	181.988	203.937	142.965	-1.05351	1.15e-05	0.00042181
Hykk	74.444	57.7956	130.92	143.428	101.647	-1.05285	0.00221727	0.0266205
Apoa2	38.2015	60.9481	97.4936	107.571	76.0536	-1.0484	0.00064892	0.0106044
Zic5	237.046	219.623	533.894	405.633	349.049	-1.04079	9.19e-09	9.17e-07
Cyp39a1	62.6897	49.3889	108.636	119.897	85.1528	-1.02789	0.00033152	0.00630272
Derl3	65.6283	67.253	145.776	124.379	100.759	-1.02365	0.00016179	0.00357159
Cmklr1	94.0346	67.253	154.133	170.321	121.435	-1.00838	8.73e-05	0.00217406
Gpc3	573.023	406.671	1053.86	913.234	736.697	-1.00566	1.5e-08	1.4e-06
Celsr3	263.493	285.825	537.608	562.507	412.358	-1.00194	4.21e-13	1.55e-10
Rab3il1	49.9559	51.4906	92.8511	107.571	75.4671	-0.982323	0.00059128	0.0100246
Stat4	189.049	130.303	324.05	304.785	237.047	-0.977537	0.00197967	0.024493
Otub2	74.444	87.2188	142.062	175.924	119.912	-0.975974	7.15e-05	0.00186956
Tgm3	58.7716	40.9823	99.3506	96.3657	73.8676	-0.972319	0.00084631	0.0131021
Ankrd35	274.268	233.284	426.186	554.663	372.1	-0.950478	2.44e-07	1.6e-05
Isoc2a	80.3212	69.3547	145.776	143.428	109.72	-0.950247	5.04e-05	0.00145107
Krt42	392.79	394.061	784.592	721.623	573.266	-0.936765	4.42e-14	2.26e-11
Zfp39	92.0755	106.134	193.13	184.888	144.057	-0.931431	0.00016326	0.00359053
Ncan	71.5055	114.54	164.346	189.37	134.941	-0.926935	0.00045198	0.00805758
Wt1	147.909	107.185	262.769	219.624	184.371	-0.919185	0.00206637	0.0252209
Tek	69.5464	49.3889	113.278	110.933	85.7866	-0.914679	0.00078735	0.0123975
Dtx1	168.479	187.047	367.69	300.303	255.88	-0.909877	1.18e-06	6.11e-05
Sycp3	80.3212	95.6254	158.775	169.2	125.981	-0.898451	0.0013281	0.0183625
Mxd1	103.83	107.185	176.417	216.263	150.924	-0.896012	0.00077668	0.012284
Irs4	47.9968	55.6939	103.065	88.522	73.8194	-0.885711	0.00128808	0.0179252
Phf11d	159.663	151.319	268.34	305.905	221.307	-0.884834	3.5e-06	0.0001531
Adamts14	252.718	253.25	468.898	460.539	358.851	-0.877311	1.64e-06	7.98e-05
Dopey2	260.554	228.03	402.974	494.155	346.428	-0.876708	0.00152966	0.0203138
2003-09-01	140.072	166.031	295.266	264.446	216.454	-0.870666	0.00248508	0.0289787
Acot1	107.748	85.1171	173.631	177.044	135.885	-0.862545	0.00015877	0.00351798
Elovl2	64.6488	61.9989	110.493	117.656	88.6991	-0.849154	0.00055917	0.00957674
Sertad3	98.9322	85.1171	168.06	161.357	128.367	-0.839823	0.00128544	0.0179252
B4galnt4	400.626	391.959	662.957	755.239	552.695	-0.839418	2.02e-09	2.47e-07
Per3	121.461	133.455	218.2	236.432	177.387	-0.834675	0.00190923	0.0237714
Intu	222.353	215.42	364.905	413.476	304.038	-0.830295	0.0026727	0.0305904
Lama1	752.277	1120.18	1506.04	1819.74	1299.56	-0.828762	2.07e-05	0.00069092
2001-09-01	1083.36	1073.95	2029.72	1781.65	1492.17	-0.821081	2.24e-09	2.72e-07
Fam126a	201.783	223.826	375.118	376.499	294.307	-0.820469	0.00023918	0.00486037
Hist1h2aa	92.0755	57.7956	145.776	118.776	103.606	-0.819832	0.00343511	0.0365108
Pycard	143.99	150.268	265.554	252.12	202.983	-0.814957	0.00014211	0.00324051
Pim2	944.264	818.595	1782.74	1298.7	1211.07	-0.805686	0.00183087	0.0231779
Pdp1	123.42	125.049	193.13	238.673	170.068	-0.797309	0.00011874	0.00277741
Stc2	285.042	364.637	527.394	596.123	443.299	-0.790221	5.75e-05	0.00161561
Zfp799	218.434	246.945	424.329	375.378	316.272	-0.781066	1.44e-06	7.25e-05
Arhgap28	270.349	176.539	368.619	398.909	303.604	-0.780304	0.00443679	0.0436847
Tceanc	118.523	107.185	181.06	206.178	153.236	-0.778766	0.00062658	0.0103689
Narf	264.472	261.656	437.329	465.021	357.119	-0.778271	0.00331924	0.0356009
Dlgap3	359.486	317.35	623.959	532.253	458.262	-0.772526	2.28e-07	1.54e-05
Bbs1	80.3212	79.863	134.634	138.946	108.441	-0.772231	0.00240363	0.0282529
Bdh1	146.929	205.962	310.123	292.459	238.868	-0.771932	0.00021275	0.00446994
Nemp1	449.603	397.213	643.458	798.939	572.303	-0.768348	6.99e-05	0.00185954
2610318N02Rik	254.677	245.894	438.257	411.235	337.516	-0.763027	3.34e-05	0.00103266
Pfkp	3314.72	2792.05	4836.61	5523.1	4116.62	-0.762503	4.73e-10	7.33e-08
Bhlhe41	82.2803	105.083	155.99	159.116	125.617	-0.749997	0.00155094	0.0205268
Morc1	1293.95	879.543	1958.23	1689.76	1455.37	-0.747083	5.57e-05	0.00158413
Slc1a4	470.173	472.873	732.595	844.881	630.13	-0.742219	8.88e-09	8.93e-07
Kdm4b	744.44	802.833	1208.92	1378.25	1033.61	-0.74165	0.00010713	0.00255165
Phf19	312.469	249.046	460.541	471.744	373.45	-0.731446	0.00362953	0.0377612
Rasa4	135.175	112.439	199.63	210.66	164.476	-0.728554	0.00196585	0.0243732
Ankmy2	404.545	368.841	614.674	666.717	513.694	-0.728451	3.15e-06	0.00013994
Gm7325	188.069	131.354	242.341	285.736	211.875	-0.725281	0.00136059	0.0186582
Ccdc115	238.025	220.674	385.332	372.017	304.012	-0.72341	1.75e-05	0.00060069
Tarsl2	205.701	207.013	342.62	338.401	273.434	-0.722558	5.7e-06	0.00023206
Engase	117.543	126.099	207.986	191.611	160.81	-0.71378	0.0003885	0.00712014
Liph	322.264	371.993	552.464	584.918	457.91	-0.712173	4.87e-07	2.88e-05
Susd2	160.642	121.896	221.914	239.794	186.062	-0.708533	0.00062937	0.0103859
Pcx	291.899	201.759	398.331	407.874	324.966	-0.707634	0.00521156	0.0493714
Hexb	674.894	532.77	963.794	1004	793.864	-0.704358	0.00029775	0.00576208
Usp28	3417.57	3039	5102.17	5405.45	4241.04	-0.702596	1.19e-11	3.11e-09
Txnrd3	153.786	167.082	276.696	245.396	210.74	-0.702329	0.00023102	0.00474455
Chac1	223.332	321.554	387.189	498.637	357.678	-0.701069	0.00075392	0.0119874
Smtnl2	740.522	706.157	1073.36	1275.17	948.801	-0.699009	0.00036463	0.00677712
Plag1	213.537	203.861	323.122	352.968	273.372	-0.695792	0.00351861	0.0369803
Ccng2	273.288	320.503	447.542	509.842	387.794	-0.689144	0.00294376	0.032893
Tcl1	332.06	307.893	517.18	512.083	417.304	-0.685576	3.96e-07	2.39e-05
Pif1	451.562	381.451	648.1	682.404	540.879	-0.675563	3.55e-05	0.00107564
Cep97	333.039	294.232	483.754	512.083	405.777	-0.666821	0.00034437	0.00647263
Ell3	106.768	116.642	176.417	178.165	144.498	-0.666421	0.00176914	0.0226257
Bbs9	222.353	220.674	351.906	350.727	286.415	-0.665376	1.83e-05	0.0006236
Add3	681.751	714.563	1025.08	1187.76	902.288	-0.664275	0.00327478	0.0351886
Ndrg2	189.049	261.656	340.763	370.896	290.591	-0.659004	0.00091863	0.0139286
Tfb1m	256.636	233.284	378.832	394.427	315.795	-0.658407	0.00046612	0.00824028
Lyrm4	125.379	146.065	215.414	210.66	174.38	-0.650448	0.00450321	0.0440805
Bahcc1	517.19	662.022	937.796	910.992	757	-0.648757	0.0003679	0.00680609
Cpne5	140.072	179.692	254.412	246.517	205.173	-0.647598	0.00064609	0.0105729
Akap8l	555.392	554.837	823.589	908.751	710.642	-0.641865	5.91e-05	0.00164399
Cenpp	344.793	287.927	514.395	472.864	404.995	-0.641861	0.00061045	0.0101889
Ccdc136	384.954	431.89	552.464	719.382	522.172	-0.63879	0.00250973	0.0291647
Rtn2	135.175	118.744	213.557	181.526	162.25	-0.637794	0.00174858	0.0224349
Tmem88	95.0141	89.3204	148.562	137.825	117.68	-0.63564	0.00463259	0.0451217
Lima1	1815.06	1397.6	2479.12	2507.75	2049.88	-0.634365	3.02e-05	0.00095356
Parp14	209.619	232.233	349.12	335.039	281.503	-0.630769	4.15e-05	0.00123782
Dapp1	196.885	195.454	298.052	309.267	249.914	-0.630353	7.38e-05	0.00191316
Egln3	1180.33	1340.86	1682.46	2219.77	1605.86	-0.630198	0.00405554	0.0408636
Ripk2	198.844	158.675	269.268	281.254	227.01	-0.622779	0.00349522	0.0368502
Qdpr	864.922	921.577	1335.2	1412.99	1133.67	-0.621346	1.46e-09	1.85e-07
Akna	177.294	169.183	254.412	275.651	219.135	-0.613401	0.00102287	0.0149877
Ccdc92b	171.417	198.607	281.339	283.495	233.714	-0.610207	0.00049374	0.00864488
Pdk4	164.561	160.777	241.413	254.361	205.278	-0.607745	0.00099413	0.0147317
Faap24	205.701	189.149	309.194	292.459	249.126	-0.607628	0.00214999	0.0259987
Dpp7	493.682	585.311	827.303	815.747	680.511	-0.606691	0.00074963	0.0119676
Stmn2	2258.79	1804.27	3125.37	3059.05	2561.87	-0.606071	9.61e-07	5.07e-05
AI987944	99.9117	107.185	154.133	160.236	130.366	-0.602157	0.00345052	0.0366183
Slc28a1	317.367	239.589	415.973	429.164	350.523	-0.601622	0.00040684	0.00737573
Sigirr	155.745	208.064	253.483	298.062	228.838	-0.600298	0.00499406	0.0478893
Fblim1	2667.25	2443.18	3942.46	3803.09	3213.99	-0.599922	2.23e-11	5.14e-09
Zfp459	696.444	503.347	948.009	869.533	754.333	-0.599206	0.00313664	0.0342652
Klhl24	1424.23	1401.81	2063.15	2209.69	1774.72	-0.596415	8.76e-07	4.69e-05
Acy1	475.071	384.603	662.957	631.98	538.653	-0.59102	0.0019197	0.0238514
Zfp945	501.518	492.839	732.595	758.6	621.388	-0.584634	6.72e-07	3.78e-05
Larp1b	256.636	282.673	375.118	433.646	337.018	-0.584607	0.00177961	0.0227104
Slc25a16	207.66	222.776	314.765	330.557	268.939	-0.584223	0.00235378	0.0279179
Cobl	1536.88	1752.78	2244.21	2687.04	2055.23	-0.584014	3.1e-06	0.00013862
Tnip1	688.607	607.379	965.651	968.14	807.444	-0.577381	0.00062302	0.0103246
Gas2	200.803	192.302	275.768	305.905	243.694	-0.565295	0.00115168	0.016445
Arhgap39	453.521	425.586	622.102	676.801	544.502	-0.563184	0.00022498	0.00467685
Rps6ka5	371.241	308.944	506.967	497.516	421.167	-0.562456	0.00012869	0.00297468
Psme2b	270.349	316.299	489.325	376.499	363.118	-0.561577	0.00122489	0.0172393
Tfdp2	1542.75	1423.87	2158.79	2207.45	1833.22	-0.557566	2.3e-06	0.0001086
Hlcs	224.312	258.504	337.978	372.017	298.202	-0.556336	0.0003975	0.00725111
Manba	2184.34	1413.36	2734.46	2541.37	2218.38	-0.55232	0.00210209	0.0255508
9430015G10Rik	454.5	534.872	714.953	735.069	609.849	-0.55149	0.00128886	0.0179252
Rpp40	372.22	357.282	517.18	551.302	449.496	-0.550579	0.00036184	0.00673649
Zfp157	280.145	284.775	397.403	429.164	347.871	-0.549086	0.00013441	0.00308276
Ccdc171	191.987	158.675	240.484	271.169	215.579	-0.545083	0.00357257	0.0373311
Focad	495.641	551.685	689.883	830.314	641.881	-0.537549	0.00053463	0.00926431
2410003L11Rik	203.742	190.2	292.481	277.892	241.079	-0.533924	0.00144517	0.0195672
Slc29a3	214.516	217.521	298.052	327.195	264.321	-0.533269	0.0006553	0.0106939
Nusap1	1601.53	1664.51	2376.99	2348.63	1997.92	-0.532962	8.79e-09	8.92e-07
Bicdl1	222.353	214.369	301.766	329.436	266.981	-0.531389	0.0032931	0.0353528
Elmo1	621.02	673.581	987.007	879.618	790.306	-0.527924	0.00041156	0.00742706
Rcn3	400.626	432.941	611.889	587.159	508.154	-0.524517	3.24e-05	0.00101233
Pck2	533.842	574.803	701.954	885.22	673.955	-0.517663	0.00153689	0.0203868
Bzw2	2177.49	2455.79	3292.5	3325.74	2812.88	-0.514415	4.77e-07	2.84e-05
Vegfb	266.431	302.639	421.544	391.066	345.42	-0.513956	0.00062076	0.0103016
Gpt2	1164.66	1456.45	1697.32	2044.97	1590.85	-0.513745	0.00189197	0.023682
Gm14124	623.959	569.549	855.158	840.399	722.266	-0.506552	0.00034861	0.00652099
Kmt5c	615.143	544.329	805.947	840.399	701.455	-0.5058	0.00036669	0.00679449
Trim23	698.403	596.871	959.152	877.377	782.95	-0.503725	0.00046655	0.00824028
Zfp217	1343.91	1164.32	1735.39	1820.86	1516.12	-0.503688	9.11e-06	0.00034589
Odf2	3618.37	3684.2	5024.17	5313.56	4410.08	-0.501442	2.89e-06	0.00013059
Abcg1	230.189	293.181	383.475	356.329	315.794	-0.499312	0.00240209	0.0282529
EU599041	555.392	550.634	792.948	768.685	666.915	-0.49767	0.00018251	0.00394742
Ccdc77	460.378	488.635	675.956	663.355	572.081	-0.496991	0.00145639	0.0196325
Gprasp2	216.475	296.334	355.62	367.534	308.991	-0.495881	0.00526249	0.0497337
Cep131	322.264	318.401	448.471	453.815	385.738	-0.494014	0.00293033	0.0328052
Zik1	290.919	263.758	378.832	402.271	333.945	-0.493864	0.00113517	0.0162685
Asns	3018.9	2581.89	3602.62	4283.79	3371.8	-0.49374	0.00021353	0.00447835
Mdc1	3857.38	3190.32	4758.62	5164.53	4242.71	-0.493647	0.00026924	0.00530438
Snhg14	853.168	871.137	1273.92	1147.42	1036.41	-0.489792	0.0010049	0.0148352
Crebrf	1043.2	1009.85	1378.84	1495.91	1231.95	-0.485672	0.00126947	0.0177631
Zfp953	334.019	301.588	429.9	459.418	381.231	-0.484567	0.00131708	0.0182315
Nbr1	2562.44	2163.66	3215.43	3391.85	2833.35	-0.483407	0.001894	0.023682
Pign	460.378	425.586	564.534	673.44	530.984	-0.482663	0.00376762	0.0388811
Zfp605	232.148	222.776	285.981	349.606	272.628	-0.482466	0.00507978	0.0485202
Dock6	2838.67	3587.53	4189.44	4776.83	3848.12	-0.480542	0.00144249	0.0195533
Trib3	531.883	562.193	764.164	761.962	655.051	-0.480161	4.93e-05	0.00142458
Zcwpw1	289.94	229.081	370.476	352.968	310.616	-0.479088	0.00335564	0.0358606
Rab11fip4	458.419	510.703	723.31	626.377	579.702	-0.477876	0.00083963	0.0130159
Deptor	930.551	877.442	1254.42	1262.84	1081.31	-0.477464	7.62e-06	0.00029707
Hibch	245.861	241.691	332.407	346.244	291.551	-0.477115	0.00445158	0.0437883
Madd	214.516	245.894	342.62	298.062	275.273	-0.476688	0.00312684	0.0342326
Prune2	643.549	490.737	768.807	807.904	677.749	-0.475133	0.00251185	0.0291647
Ifitm3	1095.11	1026.66	1517.19	1430.92	1267.47	-0.47452	6.29e-05	0.0017278
Stmn1	706.239	611.582	936.867	894.185	787.218	-0.474518	8.51e-05	0.0021308
Ano9	453.521	608.43	708.454	766.444	634.212	-0.473898	0.00311264	0.0342326
Slc37a1	260.554	247.996	367.69	337.28	303.38	-0.471174	0.00141062	0.0191655
Ifitm2	1523.16	1135.95	1818.02	1865.69	1585.7	-0.470216	0.00146305	0.0196619
Mrpl32	355.568	333.113	478.183	475.106	410.492	-0.469077	0.00231492	0.0274847
Kbtbd8	958.957	864.832	1269.27	1252.75	1086.45	-0.467646	0.00400286	0.0404967
Usp44	292.879	323.655	463.327	387.704	366.891	-0.465032	0.00216312	0.0261303
Psph	434.91	523.313	607.246	712.658	569.532	-0.462001	0.00158932	0.0208938
Top2a	15975.1	14653.8	20542.4	21628.5	18199.9	-0.461353	0.00015047	0.00336658
Gcat	537.76	402.467	642.529	649.909	558.166	-0.459013	0.00384076	0.0392622
Dennd2c	832.598	962.559	1288.77	1177.68	1065.4	-0.458327	0.00015482	0.00343702
Cdca3	1316.48	1188.49	1679.68	1752.51	1484.29	-0.454334	0.0011129	0.016047
Gfod1	275.247	292.13	372.333	404.512	336.056	-0.453318	0.00238173	0.028136
Prr11	453.521	399.315	580.319	583.797	504.238	-0.448895	0.0022424	0.0268131
Pdpk1	1894.4	1790.61	2536.69	2489.82	2177.88	-0.447887	0.00509393	0.0485305
Ift80	379.077	342.57	492.111	490.793	426.138	-0.445757	0.00347645	0.0367194
Rfc4	618.081	613.684	795.734	879.618	726.779	-0.443736	0.00133465	0.0184097
Fig4	823.782	777.613	1073.36	1100.36	943.779	-0.440837	0.00474098	0.0459114
Dnajb9	521.108	583.21	708.454	789.975	650.687	-0.440295	0.00096581	0.0144653
Rnf138	1636.79	1444.89	2083.58	2096.52	1815.44	-0.439819	0.00018901	0.00405074
Nln	649.426	732.427	949.866	916.595	812.079	-0.433701	0.0001757	0.00381422
Aim2	621.02	590.566	820.803	814.627	711.754	-0.432774	0.00154183	0.0204292
Pgap1	1462.43	1262.04	1826.38	1846.64	1599.37	-0.430986	0.00024061	0.00486433
Brsk1	327.162	342.57	437.329	465.021	393.02	-0.430102	0.00180738	0.0229651
Slc25a12	989.322	836.459	1270.2	1188.88	1071.22	-0.429609	0.00158414	0.020849
Ankrd27	1288.08	1413.36	1776.24	1858.96	1584.16	-0.428306	3.26e-05	0.00101345
Tmem69	326.182	317.35	435.471	430.284	377.322	-0.427947	0.00185851	0.0234125
Tbl2	897.247	903.712	1151.35	1268.44	1055.19	-0.42612	7.74e-05	0.00196655
Nubp2	714.075	638.904	948.009	869.533	792.63	-0.42585	0.00345144	0.0366183
Prune	1313.55	1066.59	1570.11	1623.65	1393.47	-0.424213	0.00206533	0.0252209
Ift52	527.965	470.771	620.245	719.382	584.591	-0.423656	0.00318258	0.0346427
Pitrm1	2186.3	2233.01	2926.67	2973.89	2579.97	-0.417029	3.11e-05	0.00097779
Oip5	356.548	350.977	485.611	458.298	412.858	-0.415867	0.00418509	0.0418012
Zfp770	735.625	634.7	935.939	890.823	799.272	-0.41477	0.00347658	0.0367194
Gpd1l	436.869	448.704	582.176	597.244	516.248	-0.413394	0.00046682	0.00824028
Hdac4	1010.87	1161.17	1370.48	1517.2	1264.93	-0.410863	0.00045964	0.00816944
Ttyh3	420.217	421.382	600.746	512.083	488.607	-0.403027	0.00323286	0.0349935
Zfp277	545.596	533.821	730.738	694.73	626.221	-0.401183	0.00157809	0.0208159
Zbtb11	1560.39	1347.16	1894.16	1945.24	1686.74	-0.40108	0.00353973	0.0370867
Prps1	1615.24	1469.06	2022.3	2033.77	1785.09	-0.395137	0.00063461	0.0104285
Gprasp1	1126.46	1345.06	1601.68	1648.3	1430.37	-0.395036	0.00087009	0.0133823
Cars	2209.81	2267.69	2727.04	3157.66	2590.55	-0.394274	0.00015084	0.00336779
Nphs1	1172.49	1272.55	1623.97	1588.91	1414.48	-0.394005	4.46e-05	0.00130895
Fam117b	805.171	900.56	1109.57	1129.5	986.199	-0.392507	0.00036929	0.00682114
Cep78	733.666	732.427	970.294	950.211	846.649	-0.389509	0.0001679	0.00368556
Wdr7	646.488	635.751	817.089	859.448	739.694	-0.386819	0.00416157	0.0416369
Zranb3	821.823	715.614	1047.36	954.693	884.873	-0.380953	0.00421057	0.0419489
Mbtd1	2818.1	2799.41	3705.69	3601.39	3231.15	-0.379364	4.27e-05	0.00126728
Tns3	5530.41	5172.18	7126.32	6765.77	6148.67	-0.376304	5.44e-06	0.00022228
Pcyt1b	1390.93	1657.16	1889.52	2066.26	1750.97	-0.376059	0.00119023	0.0167917
Aqr	4052.3	4118.2	5290.65	5299	4690.04	-0.374159	8.95e-07	4.77e-05
Edem3	1132.33	1056.08	1411.34	1420.83	1255.15	-0.372021	0.00073869	0.0118251
Nipsnap1	1159.76	1257.84	1630.46	1495.91	1385.99	-0.370914	0.00382758	0.0392615
Taf5	738.563	669.378	855.158	964.778	806.969	-0.370301	0.00310461	0.0342326
Mat2b	1235.18	1091.81	1527.4	1476.86	1332.81	-0.368543	0.00114647	0.0163905
Slc7a3	3269.66	3057.91	4337.07	3808.69	3618.33	-0.364398	0.00061082	0.0101889
Aldh2	1810.17	1710.75	2208	2319.5	2012.1	-0.362764	0.00206861	0.0252221
Spc24	780.683	730.326	1013.01	927.8	862.954	-0.361144	0.00091685	0.0139196
Amer1	500.538	499.144	649.029	634.221	570.733	-0.360262	0.00274612	0.031197
Aplp1	814.966	937.339	1173.64	1074.59	1000.13	-0.359534	0.00260326	0.0299121
Kdm4c	3223.62	3532.89	4047.38	4617.71	3855.4	-0.358937	0.00239359	0.0281912
Mcm9	355.568	355.18	455.899	454.936	405.396	-0.357851	0.00421929	0.0419497
Plcg1	1408.56	1338.76	1740.03	1779.4	1566.69	-0.357321	0.00462615	0.0450963
Slc30a1	552.453	619.989	789.234	712.658	668.584	-0.357265	0.00446215	0.0438244
Adam23	1466.35	1680.27	1924.8	2105.48	1794.23	-0.357075	0.00143645	0.0194939
Gid4	1110.78	1081.3	1402.05	1400.66	1248.7	-0.354521	0.00021844	0.00456506
Sox12	842.393	933.136	1133.71	1135.1	1011.08	-0.353687	0.00100488	0.0148352
Nr0b1	1175.43	1277.81	1548.76	1581.07	1395.77	-0.351394	0.00027038	0.00530438
Gid8	2288.17	2286.6	2873.74	2958.2	2601.68	-0.350276	0.00112948	0.0162264
Cep68	1035.36	1069.74	1381.62	1296.46	1195.8	-0.347308	0.00426224	0.0421939
Serf2	618.081	638.904	793.877	802.301	713.291	-0.344654	0.00397841	0.0403187
Arl4a	765.99	832.256	990.721	1037.61	906.645	-0.343805	0.00135673	0.0186269
Exosc9	756.195	754.495	954.509	961.416	856.654	-0.342834	0.00104827	0.0152459
Srl	853.168	745.037	1035.29	990.55	906.011	-0.342067	0.00377708	0.0388811
Txlng	1030.46	1023.51	1259.06	1343.52	1164.14	-0.341527	0.00063227	0.0104191
Lef1	948.182	1066.59	1287.84	1261.72	1141.08	-0.339633	0.00166194	0.0215357
Lmnb2	1691.64	1673.97	2121.65	2134.61	1905.47	-0.338717	5.62e-05	0.00158997
Tomm34	1176.41	1104.42	1435.48	1448.85	1291.29	-0.338673	0.00130579	0.0180965
Ppp6r3	4305.02	4252.7	5362.15	5446.91	4841.69	-0.336941	4.35e-05	0.00128844
Zfp850	959.936	966.762	1221.92	1210.17	1089.7	-0.336068	0.00137246	0.0187991
Ncapg	2574.2	2394.84	3008.37	3256.27	2808.42	-0.334266	0.00052979	0.00919395
Nol11	2422.37	2333.89	2956.38	3036.64	2687.32	-0.333456	5.75e-05	0.00161561
Atr	1617.2	1623.53	1920.16	2162.63	1830.88	-0.333236	0.00072245	0.0116326
Tfe3	2136.35	2224.6	2880.24	2611.96	2463.29	-0.332741	0.00187216	0.023534
Fzr1	1273.38	1238.93	1575.68	1583.31	1417.83	-0.33045	0.00146444	0.0196619
Prim1	1086.3	1010.9	1296.2	1339.04	1183.11	-0.329473	0.00437895	0.0432193
Slc16a3	2296.01	2280.3	2704.75	3044.49	2581.39	-0.329186	0.00358283	0.0373389
Utp14a	1736.7	1566.79	2166.22	1979.98	1862.42	-0.327799	0.00255218	0.0294402
Cstf3	1648.54	1634.04	2020.44	2097.64	1850.16	-0.327139	0.00339856	0.0362534
Glo1	968.752	923.678	1181.07	1192.25	1066.44	-0.326661	0.00129137	0.0179389
Morc3	3309.82	2853	3890.46	3828.86	3470.53	-0.324883	0.00378612	0.0389402
Tars	4204.13	4088.77	5034.38	5338.21	4666.38	-0.322828	0.00016095	0.0035597
Ankhd1	2759.33	2643.88	3325	3427.71	3038.98	-0.321648	7.05e-05	0.00186407
Ttf2	1850.33	1668.72	2228.43	2168.23	1978.92	-0.321224	0.00199964	0.0246429
Zfp654	1406.6	1192.69	1659.25	1582.19	1460.18	-0.318517	0.00485626	0.0467584
G2e3	3806.44	4241.14	4765.12	5241.85	4513.64	-0.314377	0.00225695	0.0269597
Vbp1	1647.56	1648.75	2102.15	1995.67	1848.53	-0.314001	0.00077676	0.012284
Mrpl24	1156.82	1096.01	1390.91	1408.51	1263.06	-0.313385	0.00438156	0.0432193
Nasp	15611.7	15089.9	19210.9	18905.6	17204.5	-0.312102	3.5e-05	0.00106358
Hist1h3d	1126.46	1187.44	1389.05	1483.58	1296.63	-0.312054	0.00251693	0.0291765
Rara	899.206	959.406	1175.49	1125.01	1039.78	-0.307727	0.00211684	0.0256507
Kank2	1388.97	1561.53	1831.02	1820.86	1650.6	-0.307683	0.0032514	0.0350945
Cep192	4212.95	3966.88	5024.17	5093.94	4574.48	-0.306798	0.00013289	0.00305978
Zfp638	4303.06	4094.03	5281.37	5102.9	4695.34	-0.306439	0.00014458	0.00329044
Pla2g6	1044.18	1104.42	1311.99	1344.64	1201.31	-0.3062	0.00120648	0.0170005
Alg13	7016.35	6712.69	8640.72	8254.96	7656.18	-0.299423	0.000486	0.00852194
Nudcd1	1121.56	1168.52	1366.77	1446.61	1275.86	-0.296904	0.00529704	0.0499799
Esrrb	6240.57	5966.6	7498.65	7487.39	6798.3	-0.295891	0.00029307	0.00568079
Zfp141	1679.89	1635.09	2021.37	2009.11	1836.36	-0.281953	0.00116016	0.0164885
Ercc6l2	1420.31	1392.35	1612.82	1804.06	1557.39	-0.280743	0.0040565	0.0408636
Cacybp	5524.53	5156.42	6509.79	6463.23	5913.49	-0.280474	0.00138579	0.0189155
Chaf1b	1299.83	1296.72	1558.04	1591.16	1436.44	-0.278385	0.00166054	0.0215357
Rad50	2219.61	2075.39	2530.19	2662.38	2371.89	-0.273794	0.00221951	0.0266205
Zfp652	1092.17	1114.93	1316.63	1349.12	1218.21	-0.272388	0.00286102	0.0321824
Helb	1926.73	1998.68	2266.49	2470.77	2165.67	-0.271214	0.00259549	0.0298519
Insig1	2291.11	2552.46	2958.23	2870.8	2668.15	-0.267185	0.00414888	0.0415453
Lars	5685.17	5743.83	6570.14	7183.73	6295.72	-0.267138	0.00115318	0.0164464
Fkbp5	2912.13	2795.2	3444.77	3398.57	3137.67	-0.261885	0.00105339	0.0152825
Clk1	2219.61	2045.96	2527.41	2579.46	2343.11	-0.259701	0.00296223	0.0330053
Dkc1	4716.42	4534.32	5677.84	5396.48	5081.27	-0.259577	0.00090728	0.0138197
Vkorc1l1	1444.8	1417.57	1683.39	1737.95	1570.93	-0.257349	0.0032197	0.0349449
Sephs2	2558.52	2468.4	2985.16	3018.71	2757.7	-0.256219	0.0047884	0.0462944
Stip1	7597.21	7799.25	9056.69	9278	8432.79	-0.251978	0.00056275	0.009624
Pola1	2888.62	2831.98	3448.49	3361.6	3132.67	-0.251504	0.00135139	0.0185835
Xrcc5	2603.58	2409.55	2919.24	3033.28	2741.41	-0.247788	0.00385585	0.0393819
Thada	2404.74	2330.74	2851.46	2771.08	2589.5	-0.24771	0.00236233	0.0279891
Iars	6056.41	6224.06	7077.11	7452.66	6702.56	-0.242645	0.00128422	0.0179252
Wdr77	4433.34	4227.48	5175.52	5068.17	4726.13	-0.242159	0.00145715	0.0196325
Nol6	3049.27	2855.1	3539.48	3409.78	3213.41	-0.235077	0.00466393	0.0453009
Nat10	2820.06	2875.07	3319.43	3373.92	3097.12	-0.233	0.00241009	0.0283006
Mga	9830.53	8996.14	10771.7	11291.6	10222.5	-0.228867	0.00516476	0.0490069
Akap12	16188.6	16652.5	19154.2	19154.4	17787.4	-0.222166	0.00149641	0.0199849
Smarcc1	8998.91	8882.65	10709.4	10072.5	9665.87	-0.216855	0.00484414	0.0467182
Dhx36	2804.39	2801.51	3247.93	3261.87	3028.92	-0.215669	0.00481799	0.0465423
Rev3l	3320.6	3314.31	2799.46	2895.45	3082.46	0.220403	0.00394001	0.0399984
Scaf11	7245.56	7322.17	6325.94	6115.86	6752.38	0.22758	0.00270448	0.0308641
Rock2	3723.18	3524.48	3111.44	3054.57	3353.42	0.233178	0.00508443	0.0485202
Ctnna1	10644.5	10929.7	9050.19	9266.8	9972.79	0.236123	0.00075689	0.0120182
Ptp4a2	3753.55	3801.9	3332.42	3074.74	3490.65	0.237831	0.00392222	0.0398866
Pan3	1946.32	2058.57	1677.82	1693.12	1843.96	0.248612	0.0034688	0.0367194
Pdia3	8212.35	8668.28	7308.31	6885.67	7768.65	0.250091	0.00247985	0.0289464
Rock1	3110	3056.86	2605.4	2574.98	2836.81	0.251477	0.00148813	0.0199196
Arpc2	2678.03	2610.26	2208	2218.65	2428.73	0.256584	0.00118572	0.0167481
Fnbp1l	2594.77	2651.24	2202.43	2178.31	2406.69	0.260045	0.00299252	0.0332483
Yap1	5057.3	4936.79	4257.22	4033.92	4571.31	0.269505	0.00067877	0.011031
Sptan1	12008	11138.8	9434.6	9762.07	10585.9	0.269957	0.00061223	0.0101889
Slc38a4	5405.03	5427.53	4431.78	4539.27	4950.9	0.272024	0.00038596	0.00708448
Sos1	2526.2	2598.7	2029.72	2213.05	2341.92	0.272515	0.00278459	0.0315337
Myadm	2403.76	2349.65	2013.94	1914.99	2170.59	0.274827	0.00104234	0.0152161
Rasa1	1621.12	1639.29	1340.77	1349.12	1487.57	0.277506	0.00334554	0.0357851
Med13	4599.86	4650.97	3747.47	3881.52	4219.95	0.27809	0.00023803	0.00485393
Alpl	2638.85	2726.9	2170.86	2251.15	2446.94	0.279077	0.00061964	0.0102975
Pdcd6ip	2190.22	2335.99	1800.38	1923.95	2062.64	0.281322	0.00173748	0.0223179
Elovl6	4716.42	4476.53	3731.68	3803.09	4181.93	0.286965	0.00025759	0.00516324
Mdm2	3128.61	2759.48	2394.63	2430.43	2678.29	0.287251	0.00261001	0.0299604
Fam129b	1848.37	1632.99	1403.91	1444.37	1582.41	0.289561	0.00411228	0.0413194
Notch2	2275.44	2258.23	1835.67	1870.17	2059.88	0.290882	0.00140126	0.0190604
Tcf7l1	2369.48	2424.26	2052.01	1865.69	2177.86	0.291146	0.00184716	0.0233193
Kif13a	1793.51	1648.75	1357.48	1448.85	1562.15	0.294673	0.00438217	0.0432193
Ptpn11	2657.46	2568.22	2121.65	2132.37	2369.93	0.296793	0.0008249	0.0128383
Prkar1a	2302.87	2389.58	1909.02	1910.51	2127.99	0.296949	0.00033504	0.00632757
Slc44a1	885.492	926.831	706.597	767.564	821.621	0.297946	0.00420847	0.0419489
Tmem184b	800.273	743.987	614.674	637.583	699.129	0.302385	0.0049621	0.0476605
Clstn1	2072.68	2422.16	1811.52	1832.07	2034.61	0.302907	0.00383953	0.0392622
Ano6	1361.54	1454.35	1144.85	1130.62	1272.84	0.307426	0.00170269	0.0219669
Aak1	1348.81	1363.98	1073.36	1118.29	1226.11	0.307757	0.00083776	0.013004
Mkln1	924.673	1011.95	762.307	800.06	874.747	0.309808	0.00366025	0.0380111
Cdc42se1	1335.1	1412.31	1159.71	1053.3	1240.1	0.312062	0.00187437	0.0235366
Msn	2529.14	2310.77	2009.3	1885.86	2183.77	0.313301	0.00138978	0.018948
Kmt2a	4548.92	4503.85	3531.13	3742.58	4081.62	0.31567	0.00026031	0.00520886
Kras	2435.1	2794.15	2105.86	2092.03	2356.79	0.31694	0.00325712	0.0350945
Rab11a	699.382	768.156	582.176	595.002	661.179	0.318064	0.0052891	0.0499451
Epb41	1570.18	1853.66	1331.48	1412.99	1542.08	0.319086	0.00500129	0.0478961
Scyl2	1390.93	1268.35	1058.5	1072.35	1197.53	0.319605	0.00117529	0.0166207
Rapgef2	987.363	896.357	775.306	732.828	847.964	0.320819	0.00281954	0.0318219
Diaph2	1115.68	1058.18	828.232	910.992	978.272	0.321819	0.0020351	0.0249427
Txn1	3968.06	3895.42	3100.3	3185.67	3537.36	0.323033	0.00033656	0.00634613
Tfap2c	2004.11	1723.36	1478.19	1494.79	1675.11	0.326288	0.0050989	0.0485386
Ptpn13	1144.09	1093.91	913.654	866.171	1004.46	0.330474	0.00341096	0.0363527
Mink1	1188.17	1218.96	970.294	942.367	1079.95	0.331731	0.00152005	0.0202089
Dynll2	2127.53	1924.07	1601.68	1612.45	1816.43	0.334065	0.00049487	0.00865174
Stag1	3203.05	3481.39	2651.83	2646.7	2995.74	0.335218	0.00071599	0.0115719
Pphln1	1503.57	1583.6	1331.48	1114.93	1383.4	0.335618	0.00350917	0.036931
Sox13	950.141	1025.61	812.447	752.997	885.298	0.335828	0.00247108	0.0289013
Tln1	4469.58	3957.42	3242.36	3423.23	3773.15	0.338288	0.00092229	0.0139661
Arpc1b	1180.33	984.626	857.944	853.845	969.186	0.338833	0.00383072	0.0392615
Plxna1	3428.34	3796.64	2756.75	2951.48	3233.3	0.339952	0.00043634	0.00781433
Mapk14	2880.79	2774.19	2269.28	2191.76	2529	0.342141	0.00116425	0.0165243
Chp1	840.434	881.645	701.026	656.632	769.934	0.343032	0.00150462	0.0200492
Pramef12	804.192	709.309	598.889	593.882	676.568	0.343572	0.00325135	0.0350945
Src	1278.28	1321.94	978.65	1062.26	1160.28	0.349421	0.0003834	0.00704852
Hspg2	9760.01	9809.48	7409.52	7936.73	8728.93	0.350721	0.00093474	0.0141183
Ash1l	1775.88	1980.81	1414.12	1522.8	1673.4	0.355157	0.00086982	0.0133823
Myo1b	1831.72	1516.35	1260.92	1355.84	1491.21	0.355543	0.00311442	0.0342326
Mcfd2	521.108	484.432	395.546	389.945	447.758	0.356305	0.00412017	0.0413634
Ddah1	1144.09	1152.76	915.512	876.256	1022.15	0.358271	0.00060537	0.0101609
Utp14b	1663.24	1579.4	1240.49	1288.61	1442.93	0.35854	0.00026582	0.00526947
S100a10	1074.54	945.746	814.304	760.841	898.858	0.359075	0.00161292	0.0211097
Senp1	2237.24	2327.59	1741.89	1815.26	2030.49	0.359838	0.00216791	0.0261303
Ube2r2	1416.4	1530.01	1208.92	1085.8	1310.28	0.360639	0.00229456	0.0272705
Nptn	1525.12	1429.13	1105.86	1193.37	1313.37	0.361646	0.00032758	0.0062671
Setd2	6606.91	6830.39	5170.88	5273.22	5970.35	0.363555	3.61e-06	0.00015719
Ryk	1397.78	1383.94	1115.14	1046.58	1235.86	0.363802	0.0002099	0.00442602
Six4	2172.59	1850.51	1495.83	1614.69	1783.4	0.371153	0.0011347	0.0162685
Pxn	856.106	961.508	661.1	741.792	805.127	0.373643	0.00282403	0.0318271
Obsl1	710.157	822.799	555.249	627.498	678.926	0.374174	0.00327065	0.0351886
Col4a3bp	1502.59	1575.19	1171.78	1196.73	1361.57	0.377914	3.94e-05	0.00118241
Cited2	1033.4	860.629	714.025	740.672	837.181	0.380741	0.00197624	0.0244762
Hectd1	6877.26	7593.29	5667.63	5442.42	6395.15	0.381254	9.84e-05	0.00238627
Tead1	5563.71	5855.22	4116.09	4645.73	5045.19	0.382126	0.00029203	0.00566994
Fndc3b	983.445	875.34	673.17	751.877	820.958	0.38335	0.00226963	0.0270562
Clic1	605.348	660.971	527.394	442.61	559.081	0.384578	0.00369302	0.0382838
Gpc1	759.133	922.627	616.531	671.199	742.373	0.385143	0.00377606	0.0388811
Ncstn	1021.65	1205.3	865.372	834.796	981.779	0.38939	0.00209639	0.0255079
Kctd15	733.666	597.921	522.751	491.914	586.563	0.392143	0.00404131	0.0408155
F11r	1355.67	1434.38	1039	1086.92	1228.99	0.392202	7.44e-05	0.00191431
Sec24b	1459.5	1497.43	1175.49	1075.71	1302.03	0.3934	0.00075345	0.0119874
Dag1	5826.23	6417.41	4581.27	4735.37	5390.07	0.39415	7.46e-05	0.00191567
Mpzl2	807.13	1045.57	697.312	711.538	815.388	0.395115	0.00459446	0.0448617
Acsl3	2194.14	2359.11	1692.67	1769.32	2003.81	0.395293	0.00095367	0.0143124
Trabd	347.732	367.79	254.412	289.097	314.758	0.396692	0.00488393	0.0469864
Mib1	1716.13	1806.37	1259.06	1416.35	1549.48	0.39684	0.00012013	0.00280378
Lzic	508.374	529.618	378.832	407.874	456.174	0.399899	0.00213184	0.0258059
Capn15	740.522	749.241	540.393	587.159	654.329	0.401889	0.00269096	0.0307396
Cux1	1420.31	1680.27	1163.42	1182.16	1361.54	0.402594	0.00072271	0.0116326
Atp11a	1818.98	2109.01	1334.27	1635.98	1724.56	0.40321	0.00164383	0.0214427
Hmox2	536.781	570.6	442.9	394.427	486.177	0.403288	0.00392998	0.0399311
Slc9a3r1	2049.17	1808.48	1560.83	1355.84	1693.58	0.403399	0.00054359	0.00937805
Flii	1327.26	1497.43	1047.36	1088.04	1240.02	0.403588	0.00114022	0.016321
Polg	1535.9	1365.03	1064.07	1128.38	1273.34	0.403969	0.00019558	0.00416137
Fam135a	808.11	925.78	633.244	676.801	760.984	0.404395	0.00145834	0.0196325
Rac1	3397	3871.25	2831.03	2653.42	3188.17	0.406262	0.00348431	0.036768
Pard6b	908.021	858.527	659.243	673.44	774.808	0.4066	0.00012281	0.00284439
Podxl	1591.73	1772.75	1229.35	1307.66	1475.37	0.407254	0.0005784	0.00984873
Sh3glb1	1377.21	1391.3	1077.07	1009.6	1213.8	0.407907	2.93e-05	0.00093284
Oat	755.215	879.543	611.889	619.654	716.575	0.408611	0.00353145	0.037033
Gas2l1	626.897	602.125	473.54	451.574	538.534	0.409806	0.00051398	0.00895928
Dhx32	1039.28	1114.93	806.876	814.627	943.927	0.409826	0.00010316	0.00246954
Atrnl1	455.48	479.178	359.334	344.003	409.499	0.410222	0.00116033	0.0164885
Kansl3	1278.28	1355.57	962.866	1017.44	1153.54	0.411449	0.00115691	0.0164796
Osbpl3	330.101	304.74	232.128	244.276	277.811	0.41421	0.00379422	0.0389554
Mef2a	571.064	633.65	484.683	419.079	527.119	0.414676	0.00322541	0.0349449
Man1a2	1707.32	1853.66	1334.27	1331.19	1556.61	0.417888	1.05e-05	0.00039002
Ptpn12	1382.11	1644.55	1153.21	1110.45	1322.58	0.419071	0.00158357	0.020849
Rap2c	889.41	812.29	699.169	571.471	743.085	0.421422	0.00146721	0.0196619
Galnt1	1283.18	1519.5	1017.65	1074.59	1223.73	0.421759	0.00077845	0.0122943
Ercc5	622.979	613.684	440.114	482.949	539.932	0.421951	0.00099847	0.0147774
Polk	401.606	424.535	293.409	322.713	360.566	0.42317	0.00190219	0.023734
Map3k2	936.428	1003.54	725.167	721.623	846.69	0.423179	0.00010287	0.00246954
Pgm2l1	736.604	707.208	507.895	568.11	629.954	0.424198	0.00078282	0.0123467
Fut8	501.518	522.262	398.331	364.173	446.571	0.425088	0.00104494	0.0152163
Tbc1d2b	411.401	380.4	298.052	291.338	345.298	0.425915	0.00461145	0.0449903
Atrn	626.897	593.718	447.542	460.539	532.174	0.426716	0.00283344	0.0319026
Lgalsl	489.763	513.855	378.832	367.534	437.496	0.427254	0.00523555	0.0495357
Mylpf	2120.68	1632.99	1345.41	1444.37	1635.86	0.428149	0.00202318	0.0248743
Foxh1	983.445	907.916	745.594	659.993	824.237	0.428251	0.00199403	0.0246188
Agrn	4465.66	4555.34	3454.06	3249.54	3931.15	0.428352	1.36e-07	9.61e-06
Iffo2	708.198	914.221	599.818	603.967	706.551	0.430569	0.00236454	0.0279891
Cul7	2295.03	2288.7	1644.39	1754.75	1995.72	0.431352	9.84e-07	5.17e-05
Tulp4	462.337	383.552	327.764	299.182	368.209	0.432127	0.00362977	0.0377612
Pcsk6	1014.79	918.424	634.173	796.698	841.021	0.434108	0.00135199	0.0185835
Serpinb6a	1164.66	1030.86	809.661	814.627	954.952	0.434755	7.42e-05	0.00191431
1700025G04Rik	306.592	284.775	214.486	222.986	257.21	0.434862	0.00307846	0.0340105
Bmpr2	1526.1	1572.04	1072.43	1219.14	1347.43	0.435068	7.43e-05	0.00191431
Degs1	1904.2	2013.39	1536.69	1358.08	1703.09	0.436517	3.62e-05	0.00109094
Pcnx	1147.03	1161.17	785.52	919.957	1003.42	0.436588	0.00014597	0.00330965
Tmem109	371.241	391.959	286.91	275.651	331.44	0.440052	0.0051434	0.0489226
Dgka	969.732	907.916	696.383	686.886	815.229	0.440844	3.01e-05	0.00095207
Arf5	868.84	891.103	643.458	652.15	763.888	0.4419	8.11e-05	0.00203917
Add1	1765.11	1721.26	1327.77	1238.19	1513.08	0.442226	0.00042169	0.00759001
Id3	603.389	609.481	495.825	396.668	526.341	0.442511	0.00192324	0.0238701
Baz2b	956.998	1024.56	701.026	755.239	859.455	0.444361	0.00011033	0.00261135
Lrp1	2645.7	2176.27	1717.74	1820.86	2090.14	0.44644	0.00019233	0.00409948
Csrp1	1292.98	914.221	848.659	768.685	956.135	0.448589	0.00501309	0.0479545
F2r	756.195	704.055	489.325	580.436	632.503	0.448927	0.00101037	0.014864
Amotl2	3351.94	2807.81	2263.71	2245.55	2667.25	0.449984	4.59e-05	0.00133808
2008-03-01	550.494	555.888	402.974	405.633	478.747	0.452341	0.00026751	0.00528992
Rbms2	2174.55	1752.78	1392.77	1475.74	1698.96	0.45325	0.00027049	0.00530438
Ctgf	3777.06	3434.11	2470.77	2795.73	3119.41	0.453389	0.00010007	0.00242267
Rasa2	633.754	644.158	477.254	454.936	552.526	0.455092	0.00066391	0.0108043
Igf1r	1750.41	2004.98	1394.62	1342.4	1623.1	0.456359	7.02e-05	0.00186072
Cpt1c	446.664	553.787	353.763	374.258	432.118	0.4586	0.00414225	0.0415142
Plxnb2	2057.99	1903.05	1415.98	1463.41	1710.11	0.460113	1.27e-06	6.51e-05
Selenoi	1338.03	1325.09	1043.65	891.943	1149.68	0.460349	5.23e-05	0.00149818
Amph	324.223	311.045	222.843	238.673	274.196	0.460987	0.00165952	0.0215357
B4galt1	1608.38	1576.24	1172.71	1137.34	1373.67	0.4632	5.35e-07	3.1e-05
Cast	1000.1	756.596	646.243	627.498	757.609	0.46379	0.00146586	0.0196619
Trio	1601.53	1714.95	1214.49	1190	1430.24	0.463917	2.95e-05	0.00093722
Myc	1175.43	1394.45	1003.72	858.327	1107.98	0.464812	0.00063434	0.0104285
Ncs1	345.773	383.552	268.34	259.963	314.407	0.465197	0.00182706	0.0231651
Smad3	489.763	596.871	382.546	404.512	468.423	0.465323	0.0010256	0.0150089
Arhgef17	805.171	928.932	615.603	639.824	747.382	0.466013	0.00010324	0.00246954
Slc5a3	660.201	567.447	445.685	442.61	528.986	0.466786	0.00059705	0.0100498
Ncoa7	592.614	667.276	412.259	498.637	542.696	0.46794	0.00239062	0.0281844
Lrrfip1	810.069	919.475	616.531	633.101	744.794	0.468889	0.0001489	0.00335104
Kank1	769.908	564.295	466.112	495.275	573.898	0.472788	0.00300091	0.0332787
Adam10	1021.65	1000.39	734.452	718.261	868.687	0.477059	7.43e-06	0.00029158
Dvl3	951.121	876.391	653.672	657.752	784.734	0.478747	1.1e-05	0.00040339
Gsto1	605.348	698.801	479.111	456.057	559.829	0.479811	0.0002814	0.00549999
Kif1c	1039.28	1179.03	806.876	782.131	951.829	0.481334	1.74e-05	0.00059975
Tpbg	316.387	286.876	225.628	203.937	258.207	0.489912	0.00429306	0.0424472
Plpp3	583.798	539.075	380.689	417.958	480.38	0.491563	0.00014833	0.00335104
1700017B05Rik	1704.38	1415.47	1120.71	1098.12	1334.67	0.491672	6.11e-05	0.00169085
Zfhx2	1004.02	1053.98	732.595	730.587	880.294	0.492131	2.64e-06	0.0001229
Kctd10	1119.6	1135.95	839.374	764.203	964.78	0.492183	2.94e-06	0.00013237
Aif1l	259.575	238.538	174.56	179.285	212.989	0.493354	0.00221262	0.0265921
Myo1c	2180.43	2536.7	1658.32	1690.88	2016.58	0.494091	4.33e-06	0.00018182
Pomgnt1	659.222	611.582	463.327	438.128	543.065	0.495414	0.00075356	0.0119874
Eml3	463.316	435.043	317.551	319.352	383.815	0.49622	0.0027469	0.031197
Inf2	502.497	490.737	331.478	372.017	424.182	0.497594	0.00026603	0.00526947
Ptpra	620.041	838.561	510.681	522.168	622.863	0.497957	0.00163669	0.021397
Nf1	1565.28	1864.17	1194.99	1232.59	1464.26	0.498461	0.00277397	0.0314437
Unc5b	1142.13	851.171	764.164	643.185	850.162	0.502178	0.0017155	0.0220838
Zc3hav1l	688.607	693.547	467.041	508.722	589.479	0.502317	0.00023106	0.00474455
Dock7	1410.52	1642.44	1038.07	1116.05	1301.77	0.503109	0.00010268	0.00246954
Nfkb1	815.946	1016.15	632.316	659.993	781.102	0.503545	0.00203751	0.0249463
Paip1	1375.26	1505.84	1023.22	1008.48	1228.2	0.503931	5.72e-07	3.3e-05
Cdkn1a	543.637	458.161	359.334	346.244	426.844	0.505715	0.00033331	0.00630499
Cd24a	920.755	1090.76	740.952	674.56	856.757	0.506959	0.00024054	0.00486433
Socs2	2523.26	2925.51	2044.58	1783.89	2319.31	0.509163	6.95e-05	0.00185366
Syne1	510.334	361.485	284.124	328.316	371.065	0.509459	0.00448781	0.0440029
Lrba	1799.39	1980.81	1192.21	1462.29	1608.68	0.510022	0.00133081	0.0183784
Mllt3	441.767	365.688	266.483	300.303	343.56	0.51058	0.0029595	0.0330053
Atn1	1085.32	988.83	729.809	726.105	882.515	0.510592	2.85e-06	0.00013026
Usp13	301.694	260.605	189.416	205.057	239.193	0.511411	0.00295792	0.0330053
Nt5c2	1100.01	1133.84	791.091	774.288	949.808	0.513022	7.52e-05	0.00192805
Limd1	753.256	902.662	582.176	578.194	704.072	0.513045	0.00166838	0.0215954
Jak2	230.189	254.3	161.561	177.044	205.774	0.516862	0.00183201	0.0231779
Ndst1	742.481	946.796	639.744	537.855	716.719	0.520558	0.00177113	0.0226266
Dcaf5	525.026	556.939	367.69	384.342	458.5	0.524787	5.19e-05	0.00149056
Phf2	276.227	328.909	210.772	209.539	256.362	0.525801	0.00300672	0.0333118
Ldlrap1	410.422	380.4	265.554	283.495	334.968	0.526418	0.00097216	0.0145342
Alad	501.518	487.584	337.049	349.606	418.939	0.526533	0.00014599	0.00330965
Agpat3	597.511	753.444	494.896	442.61	572.115	0.52708	0.00102201	0.0149877
Fam102b	219.414	213.318	152.276	147.91	183.23	0.527618	0.0017049	0.0219714
Jak1	1663.24	1805.32	1121.64	1283.01	1468.3	0.52851	2.64e-06	0.0001229
Irf2bp2	1175.43	1395.5	839.374	942.367	1088.17	0.529004	0.00343251	0.0365108
Ppp1r9b	833.577	999.338	621.174	648.788	775.719	0.529355	5.29e-05	0.00151134
Hbegf	539.719	497.042	379.761	338.401	438.731	0.529703	9.64e-05	0.00234776
Asb8	281.124	239.589	192.202	168.08	220.249	0.531364	0.00211551	0.0256507
Basp1	1961.99	2076.44	1386.27	1406.27	1707.74	0.532219	5.26e-09	5.63e-07
Ier5l	253.697	287.927	199.63	174.803	229.014	0.532586	0.00254829	0.0294241
Shank3	314.428	358.333	227.485	237.553	284.45	0.532745	0.00071896	0.011604
Atg16l2	205.701	191.251	140.205	133.343	167.625	0.537166	0.00257997	0.0297025
Klhl42	277.206	270.063	165.275	211.781	231.081	0.537474	0.00256845	0.0295988
Shisa5	260.554	294.232	216.343	163.598	233.682	0.546158	0.00445475	0.0437883
Efhd2	280.145	366.739	227.485	215.142	272.378	0.547414	0.00469294	0.0455211
Erbin	881.574	1007.74	626.745	664.475	795.135	0.549131	0.00289712	0.0325263
Rnpep	837.495	893.204	529.251	652.15	728.025	0.550857	6.82e-05	0.00182468
Prss8	276.227	356.231	220.986	210.66	266.026	0.551121	0.0016577	0.0215357
Ctdsp1	636.692	589.515	428.972	407.874	515.763	0.55117	2.99e-05	0.0009492
Usp54	1373.3	1676.07	1038.07	1040.97	1282.1	0.552586	0.00345904	0.0366658
Bend4	2369.48	2355.96	1549.68	1668.47	1985.9	0.554212	6.89e-10	9.77e-08
S100a11	499.559	380.4	285.053	313.749	369.69	0.555357	0.00081661	0.0127526
Shroom4	837.495	860.629	576.605	578.194	713.231	0.556299	3.57e-05	0.00107844
Folr1	855.127	650.463	524.609	498.637	632.209	0.557177	0.00036518	0.00677712
Arfgef1	1949.26	2613.41	1452.19	1646.06	1915.23	0.558423	0.00080406	0.0126309
Hipk3	994.22	995.135	654.6	695.85	834.951	0.55886	9e-07	4.77e-05
Cacna2d1	365.364	397.213	255.34	261.084	319.75	0.562325	0.00355751	0.0372399
Ryr2	585.757	414.026	291.552	385.463	419.2	0.562427	0.00322332	0.0349449
Tet3	591.634	690.394	414.116	453.815	537.49	0.562776	3.17e-05	0.00099439
Ppp1r18	738.563	845.917	547.821	524.409	664.178	0.563395	0.00070989	0.0114891
Ckap4	1510.43	2228.81	1224.71	1304.3	1567.06	0.564174	0.00291195	0.0326616
Slc4a2	512.293	483.381	347.263	326.075	417.253	0.564343	1.57e-05	0.0005481
Itga5	1564.3	1707.6	1104.93	1107.09	1370.98	0.564769	1.64e-05	0.00057246
Carmil1	979.527	1180.08	729.809	729.466	904.721	0.565517	0.00046713	0.00824028
Zfand3	824.762	801.782	529.251	569.23	681.256	0.566299	4.75e-07	2.84e-05
Phc2	529.924	642.056	403.902	386.584	490.616	0.568137	6.73e-05	0.00181136
Arhgap27	231.168	275.317	157.847	183.767	212.025	0.568153	0.00426385	0.0421939
Rxra	353.609	343.621	224.7	245.396	291.832	0.568679	0.00023212	0.00475809
Micall1	228.23	304.74	175.489	183.767	223.056	0.569043	0.00216975	0.0261303
Map4k5	1453.62	1551.02	1013.01	1010.72	1257.09	0.570179	2.59e-08	2.29e-06
Rcn2	663.14	802.833	503.253	482.949	613.044	0.571903	7.17e-05	0.00186956
Soga1	690.566	810.189	467.041	542.337	627.533	0.572222	6.3e-05	0.00172803
Sh3kbp1	212.557	208.064	155.061	127.741	175.856	0.57273	0.00332334	0.0356124
Rhob	785.581	932.085	545.036	609.569	718.068	0.573049	2.74e-05	0.00088225
Phlda3	536.781	478.127	334.264	347.365	424.134	0.57429	9.12e-05	0.00224521
Zcchc11	2491.92	2721.65	1695.46	1802.94	2177.99	0.575576	7.64e-07	4.18e-05
Cnot6l	1258.69	1280.96	797.591	904.269	1060.38	0.577518	2.15e-07	1.47e-05
Pdgfa	762.072	789.172	512.538	525.529	647.328	0.579526	0.00028942	0.00562857
Ptpn21	659.222	793.375	472.612	498.637	605.961	0.580722	7.07e-05	0.00186407
Lmf2	952.1	901.611	624.888	614.052	773.163	0.581311	1.58e-05	0.00055032
Syt9	810.069	1019.3	606.317	615.172	762.715	0.582707	0.00011516	0.00271529
Eps8	822.803	822.799	572.891	524.409	685.725	0.584657	9.27e-05	0.00227628
St6gal1	436.869	404.569	296.195	264.446	350.52	0.585781	0.00035202	0.00657448
Peg10	27721.6	26067.9	14971.3	20856.5	22404.3	0.586246	0.00015375	0.00341963
Gphn	336.957	403.518	218.2	274.53	308.301	0.587653	0.00241451	0.0283241
Itgav	1724.95	1495.33	1012.08	1129.5	1340.46	0.588513	1.65e-06	7.98e-05
Plekhm2	218.434	238.538	134.634	169.2	190.202	0.588822	0.00207599	0.0252858
Xylb	308.551	332.062	229.342	196.093	266.512	0.590513	0.00247732	0.0289456
Nup62cl	822.803	889.001	524.609	610.69	711.775	0.592445	0.00038339	0.00704852
Man2a2	414.34	418.23	256.269	295.82	346.165	0.592669	0.00058124	0.00988281
Nrarp	136.154	151.319	91.9226	98.6068	119.501	0.593416	0.00394763	0.0400412
Sccpdh	224.312	274.266	157.847	172.562	207.247	0.593567	0.00100924	0.014864
Plekhh1	823.782	691.445	471.683	532.253	629.791	0.593867	7.08e-05	0.00186407
Specc1	434.91	567.447	326.836	337.28	416.618	0.59389	0.00023754	0.00485226
Lrp10	558.33	748.19	436.4	428.043	542.741	0.595886	0.00325541	0.0350945
Lmna	1292.98	1308.28	873.729	847.122	1080.53	0.596087	2.31e-07	1.54e-05
Tmem63b	1162.7	1170.62	726.095	815.747	968.791	0.59773	1.05e-07	7.69e-06
Bcar3	853.168	1153.81	710.311	615.172	833.115	0.598507	0.00465852	0.0452993
Cd63	700.362	585.311	417.83	429.164	533.167	0.602101	9.71e-05	0.00235991
Tcf12	1019.69	1521.6	865.372	807.904	1053.64	0.602884	0.00273363	0.0311636
Errfi1	902.144	948.898	617.46	598.364	766.717	0.606404	2.81e-08	2.47e-06
Tpm1	3504.75	3242.86	2468.91	1955.33	2792.96	0.608946	3.49e-05	0.00106358
Dynlt3	279.165	180.742	156.918	144.549	190.344	0.609344	0.00508903	0.0485232
Nav1	2164.75	2341.25	1454.98	1494.79	1863.94	0.611247	1.78e-08	1.63e-06
Col7a1	348.712	263.758	218.2	182.647	253.329	0.611587	0.00125914	0.0176579
Cers2	1101.97	941.542	683.384	651.029	844.481	0.614844	1.44e-06	7.25e-05
Sh3pxd2a	1602.51	1718.1	1072.43	1094.76	1371.95	0.615623	1.02e-07	7.52e-06
Ptprg	2225.49	3371.06	1843.09	1802.94	2310.64	0.61821	0.0051574	0.048993
Vcl	3929.86	5845.76	3438.27	2922.35	4034.06	0.62002	0.00183894	0.0232406
Pdlim7	968.752	1292.52	787.377	683.524	933.043	0.620433	8.05e-05	0.00202903
Lpcat4	375.159	535.923	306.409	285.736	375.806	0.621631	0.00421541	0.0419497
Impdh1	1358.6	1506.89	960.08	898.667	1181.06	0.624453	2.54e-05	0.00082659
Fam43a	557.351	489.686	332.407	346.244	431.422	0.62557	1.68e-05	0.0005809
Gjb3	2038.4	1516.35	1069.64	1233.71	1464.52	0.626011	5.59e-05	0.00158628
Dusp9	2442.94	3022.18	1778.1	1758.11	2250.33	0.628049	4.9e-06	0.00020157
Rassf1	340.875	423.484	233.056	259.963	314.345	0.632606	0.00026415	0.00524991
Tcf7l2	579.88	808.087	407.616	487.431	570.754	0.632937	0.00033265	0.00630272
Gal3st3	169.458	134.506	93.7796	101.968	124.928	0.634904	0.0029401	0.0328833
Galnt4	143.99	141.862	85.423	98.6068	117.471	0.635331	0.00304119	0.0336303
Tusc3	503.477	495.991	311.98	330.557	410.501	0.637382	0.00320066	0.0348049
Lif	159.663	140.811	90.0655	103.089	123.407	0.637485	0.00186808	0.0235078
Camkk2	377.118	543.278	287.838	303.664	377.975	0.637871	0.00446994	0.0438644
Itgb5	1101.97	1316.69	796.662	757.48	993.199	0.638087	7.88e-06	0.00030592
Stau2	236.066	296.334	156.918	184.888	218.551	0.639331	0.00273896	0.0311669
Arhgap42	795.376	656.768	430.829	500.878	595.963	0.640236	1.45e-05	0.00051549
Bcl2l2	319.326	381.451	220.986	228.589	287.588	0.640396	0.00021619	0.00452613
Llgl2	2762.27	2352.8	1615.61	1665.11	2098.95	0.640742	9.5e-08	7.17e-06
Abca2	663.14	842.764	441.043	524.409	617.839	0.641354	0.00137881	0.0188625
Cldn4	2389.07	2729	1577.54	1703.21	2099.7	0.641574	4.04e-09	4.57e-07
Tmbim1	405.524	374.095	249.769	249.879	319.817	0.641857	7.47e-06	0.00029196
Plin2	596.532	329.96	282.267	311.508	380.067	0.641862	0.00407433	0.0410082
Nrip1	796.355	786.02	493.968	518.806	648.787	0.643779	1.21e-08	1.18e-06
Eps15	1316.48	1671.87	918.297	993.912	1225.14	0.64411	1.99e-05	0.00066666
Serpinh1	905.083	1025.61	660.171	574.833	791.424	0.644602	6.2e-07	3.52e-05
Ppm1l	237.046	267.961	142.062	180.406	206.869	0.647148	0.00059232	0.0100276
Msi1	272.308	352.028	197.773	200.575	255.671	0.648293	0.00249309	0.0290432
Ltbp3	179.253	175.488	114.207	112.053	145.25	0.648788	0.00054859	0.00943664
Tesk1	330.101	414.026	230.271	244.276	304.668	0.648999	0.00014895	0.00335104
Tcaf1	136.154	135.557	72.4238	100.848	111.246	0.649037	0.00491974	0.0472922
Lpp	1863.06	1754.88	1216.35	1090.28	1481.14	0.649385	1.45e-06	7.26e-05
Plk2	1065.73	1093.91	658.314	718.261	884.053	0.649706	7.14e-07	3.94e-05
Lgals3	348.712	328.909	231.199	200.575	277.349	0.650201	6.81e-05	0.00182468
Neat1	8831.41	7343.19	5039.03	5264.26	6619.47	0.650626	1.07e-05	0.00039573
Foxj2	269.37	218.572	136.491	173.682	199.529	0.653635	0.00318279	0.0346427
Map3k6	142.031	118.744	92.8511	72.8346	106.615	0.654357	0.00472267	0.0457718
Itpripl1	385.934	391.959	272.054	221.865	317.953	0.655297	0.00130373	0.0180892
Mpped2	309.53	184.946	172.703	141.187	202.092	0.655642	0.0050846	0.0485202
Nuak1	521.108	385.654	267.411	304.785	369.74	0.664216	0.00087889	0.0134824
Adgra2	151.827	138.709	83.566	99.7273	118.457	0.664563	0.00299553	0.0332504
Commd3	172.397	145.014	90.0655	109.812	129.322	0.667235	0.00189231	0.023682
Dlg5	1797.43	2428.46	1337.98	1321.11	1721.25	0.668324	0.0005107	0.0089152
Rimkla	125.379	146.065	90.0655	80.6783	110.547	0.668824	0.00279992	0.0316463
Blvra	159.663	143.964	90.0655	100.848	123.635	0.669379	0.00466639	0.0453009
Ppfibp1	1329.22	1479.57	879.3	886.341	1143.61	0.669754	3.39e-10	5.61e-08
Rin1	199.823	178.641	129.063	108.692	154.055	0.670684	0.00059545	0.0100498
Syt13	148.888	145.014	110.493	73.9551	119.588	0.672124	0.00400083	0.0404967
Igdcc3	125.379	145.014	90.994	78.4372	109.956	0.674362	0.00372247	0.0385212
Scamp1	822.803	964.661	559.892	559.145	726.625	0.675655	8.07e-08	6.33e-06
Reep5	211.578	296.334	153.204	164.718	206.458	0.675902	0.00086472	0.0133346
Prmt2	191.987	203.861	113.278	134.464	160.898	0.676107	0.00093374	0.0141183
Tnfrsf10b	815.946	1126.49	575.677	638.703	789.203	0.677646	0.00078815	0.0123975
Tead3	241.943	266.91	158.775	159.116	206.686	0.678719	8.74e-05	0.00217406
Tpm2	538.74	533.821	364.905	304.785	435.563	0.679495	2.99e-06	0.00013414
Ankrd33b	95.0141	97.727	57.5677	62.7498	78.2647	0.679819	0.0045014	0.0440805
Col6a1	239.984	171.285	145.776	110.933	166.994	0.67995	0.00357699	0.0373389
Esd	669.996	923.678	511.609	482.949	647.058	0.680229	0.0021084	0.025601
Arap3	126.359	166.031	82.6374	99.7273	118.689	0.681066	0.00282086	0.0318219
Nsmaf	521.108	735.58	400.188	383.222	510.025	0.681787	0.00519873	0.0492895
Fam84b	568.126	814.392	470.755	391.066	561.085	0.681838	0.00388822	0.0396304
Mob3b	405.524	430.84	277.625	243.155	339.286	0.683456	3.72e-06	0.00016025
Fgfbp1	353.609	497.042	269.268	259.963	344.971	0.684669	0.00095193	0.0143124
Fam65a	520.129	500.194	317.551	317.111	413.746	0.684968	0.0004714	0.00829075
Pbk	813.987	1133.84	593.318	615.172	789.08	0.688662	0.00237428	0.0280762
Arl8a	453.521	527.516	302.694	305.905	397.409	0.688814	3.35e-06	0.00014802
Fam83h	462.337	625.243	357.477	317.111	440.542	0.689044	0.00070658	0.0114512
Sgpp1	200.803	215.42	129.063	128.861	168.537	0.690409	0.00484987	0.0467351
Ethe1	139.093	171.285	94.7081	97.4863	125.643	0.69146	0.00244493	0.0286524
Fmn2	559.31	565.346	330.55	365.293	455.125	0.692649	2.58e-07	1.66e-05
Glud1	8442.54	13370.7	6774.41	6687.33	8818.76	0.696341	0.00358159	0.0373389
Ptgr1	509.354	526.465	301.766	337.28	418.716	0.69678	4.97e-07	2.91e-05
Elovl1	254.677	304.74	172.703	171.441	225.89	0.700911	0.00026218	0.00523584
Bag2	124.4	152.37	88.2085	81.7988	111.694	0.703091	0.00342378	0.0364563
Glis2	692.526	924.729	532.037	458.298	651.897	0.707559	3.44e-05	0.0010558
Gnai1	591.634	803.884	441.971	412.356	562.461	0.707941	8.76e-05	0.00217406
S100a6	1605.44	1290.42	892.299	878.497	1166.66	0.709595	5.04e-06	0.00020682
Caskin2	559.31	520.16	324.979	335.039	434.872	0.709746	6.76e-07	3.79e-05
Ppargc1b	139.093	176.539	90.994	101.968	127.149	0.709923	0.00356927	0.0373298
Zmiz1	1585.85	2532.5	1233.06	1284.13	1658.89	0.710252	0.00059696	0.0100498
Has2	185.131	210.166	121.635	119.897	159.207	0.710721	0.00023065	0.00474455
Anxa5	559.31	369.892	332.407	235.312	374.23	0.710816	0.0012362	0.0173777
Adam15	362.425	354.129	234.913	202.816	288.571	0.711036	6.98e-06	0.00027476
Lad1	542.658	617.887	364.905	340.642	466.523	0.71799	2.35e-07	1.56e-05
Flnb	11175.4	16138.6	7599.86	8996.75	10977.7	0.718754	1.68e-05	0.0005809
Rhobtb3	683.71	791.274	460.541	434.766	592.573	0.720243	1.13e-05	0.00041358
Lrp12	301.694	373.044	214.486	194.973	271.049	0.720611	0.0001505	0.00336658
Gli3	904.103	917.373	573.82	530.012	731.327	0.722589	1.41e-10	2.67e-08
Ctsb	1515.33	2106.91	1059.43	1135.1	1454.19	0.72297	0.00030931	0.00594663
Pls3	1418.35	1305.13	934.082	714.899	1093.12	0.723878	5.95e-06	0.0002403
Ston1	246.841	240.64	145.776	149.031	195.572	0.725574	4.57e-05	0.00133508
Sgpl1	2551.67	2523.04	1477.26	1587.79	2034.94	0.727412	8.42e-15	4.96e-12
Map3k15	408.463	337.316	220.057	229.709	298.886	0.729573	9.84e-06	0.00037004
Lpgat1	1079.44	1213.71	672.242	709.297	918.671	0.731052	1.39e-08	1.32e-06
Hunk	912.919	1497.43	716.81	735.069	965.557	0.731321	0.00298992	0.0332483
Nlrp9b	248.8	220.674	150.419	132.223	188.029	0.732071	5.88e-05	0.00163896
Tsc22d1	3826.03	6219.85	2959.16	3084.82	4022.47	0.733032	0.00412712	0.0413979
Ghr	123.42	117.693	78.9234	66.1114	96.537	0.733311	0.0013803	0.0188625
Dab2	157.704	179.692	91.9226	110.933	135.063	0.73399	0.00060245	0.0101263
Tubb6	1267.51	1720.21	860.729	934.524	1195.74	0.734855	2.83e-06	0.00013026
Anxa2	1797.43	1391.3	786.449	1127.26	1275.61	0.736614	7.65e-05	0.00195272
Mrc2	283.083	336.265	192.202	179.285	247.709	0.73744	1.54e-05	0.00053939
Tirap	175.335	192.302	104.922	115.415	146.993	0.738573	0.00076572	0.0121421
Ltbp1	564.207	610.531	340.763	363.052	469.639	0.73907	2.03e-06	9.72e-05
Gas6	217.455	198.607	117.921	131.102	166.271	0.740517	0.00133933	0.0184527
Rhoc	526.985	709.309	373.261	366.414	493.992	0.741059	0.00074316	0.0118804
Ncoa6	1436.97	1630.89	859.801	974.863	1225.63	0.741713	6.34e-10	9.2e-08
Fam184a	148.888	154.472	92.8511	88.522	121.183	0.74207	0.00093917	0.0141671
Cuedc1	208.639	223.826	124.42	133.343	172.557	0.746536	6.26e-05	0.00172509
Rbms1	827.7	944.695	500.467	555.784	707.162	0.746747	7.94e-08	6.31e-06
Vamp4	256.636	328.909	166.203	182.647	233.599	0.747174	0.00026408	0.00524991
Ube2j1	370.261	411.925	278.553	187.129	311.967	0.748166	0.00188302	0.02362
Ctdspl	205.701	255.351	130.92	143.428	183.85	0.748922	0.00040167	0.00730463
Colec12	235.086	252.199	144.848	144.549	194.17	0.75172	1.29e-05	0.00046442
Itga3	1900.28	2651.24	1260.92	1441	1813.36	0.752363	6.81e-06	0.000269
Fam171a1	348.712	286.876	191.273	186.008	253.217	0.75245	2.22e-05	0.00073689
Tmem243	143.99	159.726	87.28	93.0042	121	0.752452	0.00523733	0.0495357
Chst11	140.072	189.149	102.136	93.0042	131.09	0.754546	0.00125884	0.0176579
Plekhg3	904.103	507.55	457.756	378.74	562.037	0.754956	0.0013941	0.018985
Nr2c1	246.841	344.672	192.202	157.995	235.427	0.756243	0.00313937	0.0342652
Itpkb	91.096	130.303	70.5668	60.5087	88.1186	0.756248	0.00422497	0.0419502
Serpine2	455.48	303.689	259.054	189.37	301.898	0.759557	0.00085649	0.0132249
Hes1	500.538	781.816	406.688	350.727	509.942	0.759641	0.00160073	0.021004
Homer3	721.911	507.55	358.405	367.534	488.85	0.760105	0.00033172	0.00630272
Slc27a3	176.315	171.285	102.136	103.089	138.206	0.76022	0.00090747	0.0138197
Tspan9	1177.39	949.949	609.103	642.065	844.627	0.765776	3.63e-06	0.00015755
Cacnb3	998.138	805.985	528.323	528.891	715.334	0.771031	2.9e-08	2.53e-06
Rhd	157.704	169.183	98.4221	93.0042	129.578	0.772004	0.0004694	0.00826786
Sfmbt2	8922.51	9941.89	5064.1	5963.47	7472.99	0.774551	1.46e-09	1.85e-07
Steap1	151.827	210.166	98.4221	113.174	143.397	0.774648	0.00350563	0.0369268
Zfp36	912.919	1226.32	643.458	606.208	847.225	0.775553	9.27e-06	0.00035064
Arfgef3	171.417	209.115	106.779	115.415	150.681	0.776201	0.00073353	0.0117661
Tnfrsf12a	291.899	350.977	191.273	183.767	254.479	0.777494	8.14e-06	0.00031295
Ptrf	1055.93	1264.15	683.384	663.355	916.704	0.784702	9.07e-10	1.21e-07
Eml1	131.257	118.744	73.3523	71.714	98.7667	0.785216	0.00145126	0.019627
Gata2	127.338	97.727	62.2102	68.3524	88.9071	0.785603	0.00170199	0.0219669
Crim1	300.715	277.419	167.132	168.08	228.336	0.78633	2.79e-06	0.00012916
Tmem132a	535.801	709.309	380.689	340.642	491.61	0.78754	1.05e-05	0.00039002
Setd7	1143.11	1336.65	739.094	695.85	978.677	0.789206	3.03e-10	5.09e-08
Abhd6	154.765	216.471	104.922	109.812	146.492	0.789787	0.00310898	0.0342326
Qsox1	271.329	231.182	146.705	143.428	198.161	0.792443	7.1e-05	0.00186479
Dusp5	255.657	410.874	205.201	179.285	262.754	0.79374	0.00389028	0.0396304
Zyx	749.338	925.78	548.75	416.838	660.176	0.794783	4.2e-06	0.00017722
Arap2	667.058	778.664	402.974	429.164	569.465	0.796896	5.26e-09	5.63e-07
Gucy1a2	279.165	313.147	172.703	168.08	233.274	0.797505	7.22e-05	0.00187414
Prkcd	617.102	988.83	472.612	448.213	631.689	0.802412	0.00353105	0.037033
Phldb1	699.382	683.039	382.546	410.115	543.77	0.802421	3.77e-11	8.38e-09
Efs	614.163	668.327	379.761	350.727	503.244	0.812017	3.85e-09	4.4e-07
Emp1	635.713	385.654	313.837	266.687	400.473	0.815076	0.00098256	0.0146339
Mapkapk2	755.215	833.307	442.9	459.418	622.71	0.815978	1.93e-11	4.64e-09
Dusp22	97.9527	123.998	52.9251	72.8346	86.9275	0.819568	0.00228146	0.0271697
Parp4	295.817	458.161	199.63	227.468	295.269	0.819957	0.00047212	0.00829099
Frmpd1	97.9527	75.6596	39.926	58.2677	67.9515	0.822168	0.00439011	0.0432614
Nefl	831.618	1166.42	606.317	523.288	781.911	0.822764	4.08e-05	0.00122014
Mn1	110.687	196.505	81.7089	91.8836	120.196	0.823433	0.00327482	0.0351886
Flnc	1286.12	1117.03	721.453	636.462	940.266	0.823533	2.37e-07	1.56e-05
Mark1	146.929	258.504	116.992	112.053	158.62	0.823828	0.00405383	0.0408636
E330009J07Rik	102.85	100.88	56.6392	58.2677	79.6592	0.826193	0.00308282	0.0340267
Zswim8	538.74	903.712	412.259	401.15	563.965	0.82647	0.00223641	0.0267939
Lmo4	626.897	633.65	373.261	337.28	492.772	0.827059	1.7e-10	3.12e-08
Clcn5	926.632	802.833	465.184	508.722	675.843	0.828473	3.49e-06	0.0001531
Epb41l3	415.319	442.399	260.911	221.865	335.124	0.829147	5.93e-08	4.88e-06
Endod1	92.0755	118.744	54.7821	63.8703	82.3679	0.829264	0.00200017	0.0246429
Car2	1037.32	1567.84	770.664	694.73	1017.64	0.830081	0.00090525	0.0138197
Epb41l1	1215.59	1363.98	675.956	773.167	1007.17	0.83195	5.07e-10	7.65e-08
Usp27x	148.888	172.336	97.4936	82.9194	125.409	0.832276	0.00012155	0.00282093
Sema3f	88.1574	112.439	62.2102	50.4239	78.3076	0.832649	0.00303792	0.0336257
Sidt2	1181.31	1301.98	753.022	639.824	969.033	0.834215	2.22e-10	3.97e-08
Krt19	180.233	313.147	142.062	133.343	192.196	0.841142	0.00089143	0.013657
Slc35c1	187.09	215.42	106.779	117.656	156.736	0.842728	2.75e-05	0.00088225
Dcaf12l1	639.631	727.173	376.975	383.222	531.75	0.846361	1.26e-07	9.06e-06
Flrt2	166.52	129.252	93.7796	70.5935	115.036	0.847509	0.00105267	0.0152825
Ehbp1l1	331.08	340.468	181.988	190.49	261.007	0.850334	6e-06	0.00024078
Flt1	155.745	146.065	96.5651	70.5935	117.242	0.852423	0.0009865	0.0146741
Rnf128	444.705	597.921	242.341	335.039	405.002	0.852629	0.00032824	0.00626966
Map3k20	588.696	693.547	359.334	350.727	498.076	0.852656	3.83e-07	2.32e-05
Eps8l2	391.811	299.486	173.631	208.419	268.337	0.855542	7.73e-05	0.00196655
Zfp319	212.557	205.962	115.135	115.415	162.267	0.860215	0.00477672	0.0462195
Pxylp1	87.1779	93.5237	50.1396	49.3034	70.0362	0.861668	0.00245357	0.0287251
Abca3	329.121	389.857	178.274	216.263	278.379	0.865789	8.08e-07	4.37e-05
Ust	84.2393	125.049	67.7813	47.0623	81.0329	0.865818	0.00515913	0.048993
Anxa4	460.378	520.16	237.699	300.303	379.635	0.865963	1.48e-06	7.33e-05
Snx7	145.95	133.455	77.9949	75.0756	108.119	0.86816	9.03e-05	0.00222702
2008-09-01	607.307	634.7	326.836	352.968	480.453	0.869484	7.41e-11	1.53e-08
Efnb1	134.195	205.962	80.7804	105.33	131.567	0.870044	0.00085153	0.0131657
Slc50a1	140.072	129.252	73.3523	73.9551	104.158	0.870514	0.00145335	0.0196325
Cldn7	401.606	597.921	298.052	247.638	386.304	0.873166	2.27e-05	0.00074924
Lamb2	723.87	813.341	403.902	433.646	593.69	0.876072	8.31e-08	6.43e-06
Slc40a1	859.045	605.277	419.687	376.499	565.127	0.879057	8.91e-05	0.00220332
Bcorl1	224.312	249.046	142.991	114.294	182.661	0.879565	0.00288628	0.0324355
L3mbtl3	226.271	320.503	151.347	145.669	210.947	0.8804	0.00062901	0.0103859
Selenon	259.575	229.081	142.062	123.259	188.494	0.88108	4.16e-06	0.00017627
Cyba	209.619	278.47	112.35	152.392	188.208	0.882554	0.00185038	0.023335
Dsp	1327.26	1128.59	658.314	670.078	946.06	0.886541	8.52e-07	4.58e-05
Junb	1389.95	2056.47	928.511	932.283	1326.8	0.889181	0.00175702	0.0224952
Slc4a11	321.285	261.656	159.704	154.633	224.32	0.891037	4.49e-06	0.00018789
Erbb2	336.957	505.448	209.843	242.035	323.571	0.898581	2.89e-05	0.00092392
Kctd6	599.47	937.339	376.975	447.092	590.219	0.899104	0.00045389	0.00807933
Pcdh19	267.411	273.215	139.277	150.151	207.514	0.901428	3.24e-07	2.01e-05
Dusp14	130.277	158.675	77.0664	77.3167	110.834	0.904316	7.77e-05	0.00197046
Oplah	196.885	132.404	81.7089	94.1247	126.281	0.905145	0.00172122	0.0221331
Aebp1	573.023	382.502	302.694	207.298	366.379	0.905816	0.00063699	0.0104384
Bmpr1a	2770.1	4513.31	1893.23	1988.94	2791.4	0.907748	0.00059126	0.0100246
Vamp8	130.277	195.454	83.566	89.6426	124.735	0.911172	0.0003461	0.00649355
Pmaip1	1752.37	2044.91	948.009	1068.99	1453.57	0.91276	9.22e-14	4.02e-11
Mroh6	222.353	269.012	142.062	118.776	188.051	0.913637	8.95e-06	0.0003409
Phlda1	268.39	294.232	143.919	154.633	215.294	0.914182	1.44e-07	1.01e-05
Gng12	511.313	509.652	265.554	275.651	390.542	0.915686	1.12e-08	1.11e-06
Ptgs2	624.938	499.144	330.55	264.446	429.769	0.917797	3.24e-07	2.01e-05
Zc3h12c	326.182	424.535	200.558	194.973	286.562	0.924479	5.1e-07	2.97e-05
Eomes	406.504	228.03	166.203	168.08	242.204	0.924625	0.00027831	0.00544862
Lgals1	1944.36	1651.9	965.651	928.921	1372.71	0.924627	7.29e-12	2e-09
Plxdc2	510.334	544.329	296.195	255.481	401.585	0.934888	1.33e-10	2.57e-08
Rab15	586.737	598.972	296.195	323.834	451.434	0.935343	3.35e-12	1.01e-09
Twist1	62.6897	80.9138	38.0689	36.9776	54.6625	0.936234	0.00425582	0.0421853
Lacc1	158.683	252.199	112.35	101.968	156.3	0.93897	0.0029795	0.0331664
Zbtb10	1870.9	1585.7	791.091	1010.72	1314.6	0.939905	2.09e-08	1.86e-06
Col27a1	135.175	178.641	76.1379	87.4015	119.339	0.940279	9.6e-05	0.00234776
Col5a1	1339.99	921.577	655.529	518.806	858.976	0.94548	7.84e-07	4.27e-05
Bmp4	808.11	1163.27	505.11	516.565	748.263	0.948267	6.35e-07	3.59e-05
Amotl1	1157.8	1252.59	604.46	644.306	914.789	0.948762	1.17e-14	6.55e-12
Mkx	203.742	236.436	111.421	116.535	167.034	0.949328	0.00026985	0.00530438
Camk2d	311.49	320.503	171.774	154.633	239.6	0.953231	4.7e-08	3.98e-06
Gmip	199.823	175.488	103.065	90.7631	142.285	0.953314	0.00095315	0.0143124
Grik3	1068.66	898.458	501.396	514.324	745.711	0.953584	7.35e-10	1.03e-07
Col3a1	417.278	294.232	201.487	165.839	269.709	0.953826	4.98e-05	0.00143512
Elf4	171.417	134.506	81.7089	76.1962	115.957	0.954112	0.00010126	0.00244657
Celsr2	661.181	969.915	437.329	403.392	617.954	0.956144	0.00013665	0.00312209
Sema4c	244.882	269.012	129.991	134.464	194.587	0.958446	8.61e-08	6.62e-06
Plaur	295.817	592.667	219.129	236.432	336.011	0.963703	0.000734	0.0117661
Antxr1	147.909	141.862	83.566	64.9909	109.582	0.963895	0.00016214	0.00357247
Stard10	220.394	285.825	132.777	126.62	191.404	0.964599	3.82e-06	0.00016342
Adamts7	186.11	162.878	83.566	95.2452	131.95	0.964743	4.25e-05	0.00126582
Cald1	1991.38	1382.89	913.654	814.627	1275.64	0.965237	2.2e-06	0.0001046
Dsg2	1836.61	1930.37	869.086	1056.66	1423.18	0.967992	1.57e-14	8.41e-12
1810011O10Rik	95.9936	81.9646	43.64	47.0623	67.1651	0.972327	0.00264692	0.0303249
Eogt	307.571	287.927	152.276	150.151	224.481	0.977511	1.56e-08	1.44e-06
Gdpd1	96.9732	108.235	50.1396	53.7855	77.2834	0.981546	0.00422135	0.0419497
Cnksr1	111.666	130.303	53.8536	68.3524	91.0437	0.985505	0.00025611	0.00514238
Ltbp2	395.729	218.572	174.56	135.584	231.111	0.986006	0.00096632	0.0144653
Axl	453.521	304.74	240.484	142.308	285.263	0.986135	0.00041047	0.00741871
Zfp800	251.738	365.688	134.634	177.044	232.276	0.986211	0.00128789	0.0179252
Arhgef16	371.241	488.635	220.986	212.901	323.441	0.98681	9.67e-08	7.25e-06
Fam160a1	78.3622	84.0663	42.7115	39.2186	61.0896	0.987339	0.000541	0.00935403
Rin3	148.888	89.3204	58.4962	61.6293	89.5835	0.987683	0.0008072	0.0126466
Snx24	255.657	348.875	132.777	171.441	227.187	0.99071	5.45e-05	0.00155231
Mmp9	68.5669	86.1679	35.2834	42.5802	58.1496	0.990777	0.00090793	0.0138197
Mex3b	509.354	326.808	174.56	245.396	314.03	0.993542	3.49e-05	0.00106358
Tradd	109.707	114.54	53.8536	58.2677	84.0921	1.00003	0.00203153	0.0249249
Tbx20	140.072	78.8121	47.354	61.6293	81.9669	1.00606	0.00155731	0.020588
Emp2	96.9732	60.9481	37.1404	41.4597	59.1303	1.0066	0.00163901	0.0214035
Hecw2	216.475	226.979	125.349	94.1247	165.732	1.01474	2.42e-06	0.000114
Nrk	846.311	633.65	323.122	408.994	553.019	1.01542	8.07e-08	6.33e-06
Bbx	4339.3	4189.65	1967.51	2245.55	3185.5	1.0175	1.72e-18	1.44e-15
Dusp8	151.827	256.402	93.7796	107.571	152.395	1.01967	0.0001354	0.00309951
Gpat3	382.015	140.811	118.849	138.946	195.155	1.02011	0.00251343	0.0291647
Card10	552.453	603.176	233.056	335.039	430.931	1.02447	3.11e-08	2.65e-06
Egfr	205.701	155.523	95.6366	81.7988	134.665	1.0256	1.29e-05	0.0004639
Cxcl16	124.4	233.284	93.7796	81.7988	133.316	1.02657	0.00363457	0.0377777
Sema3c	160.642	112.439	78.9234	54.9061	101.728	1.02893	0.00023868	0.00485864
Thbd	114.605	80.9138	58.4962	36.9776	72.748	1.03413	0.00254475	0.0294121
Mapk4	402.586	555.888	246.055	221.865	356.599	1.03448	6.79e-06	0.000269
Ophn1	90.1165	111.388	50.1396	48.1829	74.9567	1.03522	0.0041797	0.0417828
App	819.864	616.836	406.688	293.579	534.242	1.03678	2.87e-07	1.84e-05
Cpe	289.94	374.095	160.632	162.477	246.786	1.03924	1.93e-05	0.00064999
Loxl1	135.175	81.9646	64.0672	41.4597	80.6666	1.04101	0.00273602	0.0311636
Dzip1l	276.227	382.502	172.703	146.79	244.555	1.0439	0.00023281	0.0047638
Itpripl2	287.981	202.81	133.706	104.209	182.176	1.04466	8.24e-06	0.00031587
Peli2	136.154	230.131	96.5651	80.6783	135.882	1.04724	0.00464498	0.045205
Cdh4	154.765	161.828	77.9949	75.0756	117.416	1.04843	1.28e-06	6.53e-05
Rcbtb2	788.519	1422.82	545.964	522.168	819.868	1.04983	0.0017504	0.0224349
Phldb2	488.784	418.23	224.7	212.901	336.154	1.05151	6.42e-08	5.21e-06
Tnc	1618.18	864.832	728.881	468.382	920.068	1.05235	0.00018579	0.0040037
Fosl2	368.302	460.263	199.63	199.455	306.912	1.05392	2.28e-09	2.73e-07
Furin	669.017	919.475	354.691	408.994	588.044	1.05661	7.59e-09	7.84e-07
Tmem164	669.017	887.95	373.261	374.258	576.121	1.05856	1.99e-07	1.37e-05
Osbpl5	96.9732	84.0663	40.8545	45.9418	66.9589	1.0606	0.00046394	0.0082334
Mfap3l	273.288	381.451	164.346	149.031	242.029	1.06302	0.00160306	0.021004
Stox2	675.874	756.596	388.117	296.941	529.382	1.06421	0.00065677	0.010703
Igfbp7	149.868	88.2696	65.9243	47.0623	87.781	1.07564	0.00408291	0.0410594
Nectin1	1107.84	1499.53	653.672	581.556	960.651	1.07782	1.25e-05	0.00045171
Col6a2	176.315	130.303	83.566	61.6293	112.953	1.07845	0.0005414	0.00935403
Hr	228.23	388.807	158.775	133.343	227.289	1.0788	0.00010326	0.00246954
H2afy2	413.36	703.004	247.912	279.012	410.822	1.08314	9.63e-05	0.00234776
Evpl	302.674	309.994	131.849	156.874	225.348	1.08542	1.1e-07	7.96e-06
Arhgef40	136.154	175.488	92.8511	53.7855	114.57	1.08765	0.00043751	0.00782327
Fbln2	1841.51	1101.27	784.592	593.882	1080.31	1.09411	3.32e-05	0.00103206
Cd44	727.788	415.077	366.762	168.08	419.427	1.09547	0.00149545	0.0199849
Timp2	854.147	570.6	397.403	268.928	522.769	1.0964	1.76e-05	0.00060069
Sdc3	263.493	159.726	116.064	81.7988	155.27	1.0969	0.00017407	0.00378572
3830417A13Rik	256.636	139.76	63.1387	122.138	145.418	1.09726	0.00097605	0.0145555
Zfp703	124.4	96.6762	59.4247	43.7007	81.0504	1.10014	0.00010824	0.00257288
B2m	226.271	225.928	118.849	91.8836	165.733	1.10154	1.31e-05	0.00046821
Arhgef15	177.294	194.403	81.7089	90.7631	136.042	1.10777	0.00059526	0.0100498
B4galt2	291.899	331.011	128.134	160.236	227.82	1.1111	3.66e-05	0.00110035
Lamc2	330.101	595.82	218.2	209.539	338.415	1.11416	8.39e-06	0.00032064
Pitpnm2	288.96	350.977	155.061	140.066	233.766	1.11659	2.46e-07	1.6e-05
Loxl3	112.646	94.5746	58.4962	36.9776	75.6735	1.11799	0.00022252	0.00463386
Zbtb7b	706.239	470.771	287.838	253.24	429.522	1.12122	3.57e-07	2.19e-05
Fbn1	614.163	429.789	287.838	191.611	380.85	1.12261	2.67e-05	0.00086803
Lrrn4	527.965	721.919	338.906	234.191	455.745	1.12494	4.9e-07	2.88e-05
Lrrc8c	155.745	239.589	90.994	89.6426	143.993	1.12998	0.00011561	0.00272065
Bmp8b	95.9936	131.354	41.783	61.6293	82.6899	1.13649	0.0001719	0.00375238
Col1a1	2613.38	1332.45	1064.07	722.743	1433.16	1.14294	3.48e-05	0.00106358
Irs1	210.598	197.556	111.421	72.8346	148.102	1.1474	1.71e-06	8.19e-05
Inafm2	69.5464	67.253	26.9268	34.7365	49.6157	1.14958	0.00160196	0.021004
Akt3	745.42	959.406	404.831	363.052	618.177	1.15067	9e-08	6.83e-06
Aldh5a1	312.469	437.145	151.347	183.767	271.182	1.16149	8.1e-07	4.37e-05
Pon2	130.277	183.895	74.2809	66.1114	113.641	1.16209	7.99e-05	0.00201843
Vgf	59.7511	71.4563	36.2119	22.4106	47.4575	1.16232	0.00101893	0.0149672
Rasef	114.605	161.828	71.4953	51.5445	99.868	1.1678	0.00044974	0.00802972
Pdlim2	67.5874	95.6254	38.9974	33.616	58.9565	1.16845	0.00054606	0.00940689
Bgn	1388.97	859.578	593.318	404.512	811.594	1.17213	1.98e-05	0.00066396
B4galnt1	153.786	209.115	85.423	75.0756	130.85	1.17701	4.78e-05	0.00138731
Fzd1	89.1369	102.981	38.9974	45.9418	69.2643	1.17749	2.43e-05	0.00079537
Capn2	894.308	1187.44	452.185	467.262	750.298	1.17896	4.12e-09	4.61e-07
Prtg	1224.41	2156.3	740.952	751.877	1218.38	1.17928	1.33e-07	9.48e-06
Crlf1	236.066	226.979	116.992	87.4015	166.86	1.1798	1.29e-05	0.00046444
Sp6	151.827	215.42	89.137	72.8346	132.305	1.18101	6.12e-06	0.00024402
Bicc1	103.83	93.5237	40.8545	45.9418	71.0375	1.18508	2.27e-05	0.00074932
Wls	288.96	212.267	131.849	88.522	180.4	1.18554	2.84e-06	0.00013026
Col5a2	770.888	377.247	297.123	207.298	413.139	1.18659	0.00061195	0.0101889
Mgp	320.305	194.403	129.991	95.2452	184.986	1.19231	0.00019203	0.00409948
Cdh11	238.025	127.15	100.279	59.3882	131.211	1.19352	0.00217649	0.0261846
Dok2	478.989	737.682	261.84	267.807	436.579	1.19983	8.79e-09	8.92e-07
Hivep2	253.697	290.029	145.776	90.7631	195.066	1.2008	1.14e-06	5.92e-05
Bcl9l	761.092	771.308	325.907	340.642	549.737	1.20101	8.48e-23	9.07e-20
Itprip	107.748	175.488	54.7821	68.3524	101.593	1.20177	0.00108877	0.015757
Col1a2	1666.18	915.272	665.742	456.057	925.811	1.20237	1.05e-05	0.00039002
Mbnl3	456.46	520.16	220.986	202.816	350.105	1.20441	2.78e-10	4.8e-08
Nbl1	65.6283	37.8298	26.9268	17.9285	37.0784	1.2057	0.00368499	0.0382342
Krt7	162.601	196.505	38.9974	116.535	128.66	1.20719	0.00126966	0.0177631
Fzd6	261.534	344.672	144.848	117.656	217.177	1.20747	0.0034711	0.0367194
Satb2	559.31	357.282	180.131	216.263	328.246	1.20934	1.2e-07	8.66e-06
Vgll3	420.217	395.112	145.776	206.178	291.821	1.21199	1.3e-08	1.25e-06
Irx3	42.1197	47.2873	19.4987	19.049	31.9887	1.21374	0.00312869	0.0342326
Prss23	249.779	167.082	117.921	61.6293	149.103	1.21518	0.00012058	0.00280378
Samd4	152.806	239.589	109.564	59.3882	140.337	1.21569	0.00013419	0.00308276
Med12l	597.511	500.194	155.99	314.869	392.141	1.22112	5.96e-06	0.0002403
Gsn	717.993	511.753	311.98	214.022	438.937	1.22522	3.08e-08	2.64e-06
Tmem62	66.6078	89.3204	29.7123	36.9776	55.6545	1.22534	0.00229022	0.0272465
Inhba	587.716	313.147	240.484	143.428	321.194	1.23053	8.78e-05	0.00217425
S1pr1	94.0346	51.4906	30.6409	31.3749	51.8852	1.23056	0.00073193	0.0117649
Anxa1	478.989	385.654	194.987	172.562	308.048	1.23417	5.94e-11	1.25e-08
Galnt3	149.868	276.368	98.4221	81.7988	151.614	1.24188	0.00111114	0.0160413
Ptpn14	1863.06	1936.68	781.806	821.35	1350.72	1.24498	4.85e-14	2.29e-11
Adcy6	277.206	247.996	134.634	86.281	186.529	1.24938	1.32e-06	6.71e-05
Afap1l2	95.9936	74.6088	32.4979	39.2186	60.5797	1.25026	6.34e-05	0.00173394
Slc5a5	317.367	441.348	148.562	170.321	269.399	1.25053	1.31e-09	1.73e-07
Lyn	61.7102	81.9646	29.7123	30.2544	50.9104	1.26057	0.00011808	0.00276748
Cx3cl1	85.2188	84.0663	32.4979	38.0981	59.9703	1.2618	0.00010603	0.00253049
Lats2	216.475	226.979	103.065	80.6783	156.799	1.2711	1.46e-09	1.85e-07
Ssbp2	140.072	179.692	76.1379	56.0266	112.982	1.27467	2.88e-06	0.00013059
Spats2l	85.2188	133.455	46.4255	43.7007	77.2001	1.27876	0.00051698	0.00899827
Serpine1	1574.1	832.256	587.747	401.15	848.813	1.28296	1.62e-06	7.96e-05
Camk1	175.335	133.455	59.4247	67.2319	108.862	1.28571	2.55e-07	1.65e-05
Cav1	349.691	170.234	135.563	76.1962	182.921	1.29588	0.00055659	0.00954637
Ehd2	279.165	218.572	133.706	68.3524	174.949	1.30062	6.4e-05	0.00174401
Gcm1	57.7921	51.4906	24.1413	20.1696	38.3984	1.30233	0.00026255	0.00523584
Fhdc1	92.0755	113.489	37.1404	45.9418	72.1618	1.30698	4.61e-06	0.0001911
Slco2a1	91.096	60.9481	35.2834	25.7722	53.2749	1.31629	0.00019214	0.00409948
Col16a1	113.625	89.3204	43.64	36.9776	70.8908	1.33193	4.52e-06	0.00018824
Efna5	132.236	184.946	60.3532	63.8703	110.351	1.35237	2.42e-07	1.59e-05
Chdh	114.605	93.5237	28.7838	52.665	72.3943	1.35351	5.69e-05	0.00160611
Tnfrsf1a	206.68	235.386	90.0655	82.9194	153.763	1.35361	5.34e-09	5.66e-07
Cpne2	83.2598	66.2022	26.9268	31.3749	51.9409	1.35817	4.44e-05	0.00130476
Tagln	823.782	759.749	403.902	212.901	550.084	1.36026	6.71e-08	5.4e-06
Npnt	168.479	148.167	59.4247	63.8703	109.985	1.36075	1.49e-08	1.4e-06
Lhfp	100.891	75.6596	36.2119	32.4954	61.3146	1.36155	1.92e-05	0.0006494
Lox	1108.82	570.6	428.043	224.106	582.894	1.36469	0.00026821	0.00529497
Adad2	114.605	161.828	59.4247	47.0623	95.7298	1.37625	0.00311838	0.0342326
Adgrl2	2675.09	3199.77	1116.07	1137.34	2032.07	1.38244	2.82e-24	3.69e-21
Trim67	211.578	474.974	137.42	125.5	237.368	1.38475	0.00206424	0.0252209
AI661453	742.481	681.988	301.766	243.155	492.348	1.3863	4.87e-14	2.29e-11
Tchh	194.926	220.674	60.3532	98.6068	143.64	1.38653	0.00012056	0.00280378
Mmp23	60.7307	63.0497	25.9983	21.2901	42.7672	1.38822	0.00022157	0.00462233
Bmp7	117.543	159.726	46.4255	59.3882	95.7707	1.38976	4.57e-07	2.75e-05
Lipg	91.096	212.267	64.0672	51.5445	104.744	1.39176	0.00150392	0.0200492
Slc25a24	231.168	257.453	95.6366	89.6426	168.475	1.39902	1.46e-12	4.76e-10
Bmp1	358.507	442.399	168.989	133.343	275.809	1.4055	5.73e-13	1.93e-10
Bin1	270.349	382.502	123.492	122.138	224.62	1.41027	4.84e-10	7.4e-08
Cdk14	125.379	158.675	59.4247	47.0623	97.6354	1.41549	9.96e-08	7.42e-06
Thbs1	7059.45	4263.21	2626.76	1610.2	3889.91	1.41811	1.86e-08	1.69e-06
Cyr61	3148.2	3495.06	1233.06	1248.27	2281.15	1.42077	4.83e-48	1.9e-44
AI314180	2935.64	3537.09	1117	1293.09	2220.71	1.42529	7.09e-21	6.42e-18
Parva	387.893	311.045	149.49	108.692	239.28	1.43678	1.55e-11	3.81e-09
Kirrel	1483.98	1805.32	605.389	608.449	1125.79	1.43821	2.31e-27	4.52e-24
Cryab	166.52	102.981	61.2817	38.0981	92.2201	1.43926	1.43e-05	0.00050841
Cxcl14	53.874	33.6265	17.6417	14.5669	29.9273	1.44184	0.00099164	0.0147134
Sptb	626.897	576.905	208.915	231.95	411.167	1.44919	3.8e-24	4.47e-21
Dsc2	140.072	176.539	57.5677	58.2677	108.112	1.45064	6.3e-08	5.15e-06
Tinagl1	273.288	158.675	59.4247	98.6068	147.499	1.4507	9.96e-06	0.00037312
Col12a1	703.3	386.705	256.269	142.308	372.145	1.45141	1.16e-05	0.00042366
Hmga2	796.355	724.021	298.052	256.602	518.757	1.45477	1.03e-24	1.52e-21
Hand1	87.1779	64.1005	11.1421	43.7007	51.5303	1.46383	0.00277372	0.0314437
Wnt4	47.9968	45.1856	15.7847	17.9285	31.7239	1.46674	0.00042188	0.00759001
Esam	89.1369	127.15	41.783	35.857	73.4818	1.47808	5.84e-05	0.00163343
Greb1l	309.53	628.395	142.991	192.731	318.412	1.48221	3.83e-06	0.00016342
Tgfbr2	137.134	127.15	58.4962	35.857	89.6593	1.48595	6.93e-07	3.85e-05
Perp	713.096	1183.23	350.977	317.111	641.104	1.5051	1.32e-11	3.38e-09
Sirpa	199.823	226.979	72.4238	77.3167	144.136	1.5111	7.04e-12	1.97e-09
Sorbs3	102.85	173.387	46.4255	50.4239	93.2716	1.51209	0.00022986	0.00474455
Prrx2	43.0992	36.779	11.1421	16.808	26.9571	1.51495	0.00097369	0.0145386
Tm4sf1	124.4	68.3039	42.7115	24.6517	65.0167	1.51635	0.00068341	0.011091
Adgrg6	142.031	129.252	46.4255	48.1829	91.4729	1.51976	1.55e-09	1.92e-07
Anxa3	284.063	334.163	112.35	103.089	208.416	1.52086	1.45e-11	3.63e-09
AA986860	48.9763	96.6762	20.4272	30.2544	49.0835	1.523	0.0025353	0.0293606
Nox4	79.3417	92.4729	31.5694	28.0133	57.8493	1.52789	8.09e-06	0.00031228
C130074G19Rik	77.3826	74.6088	18.5702	33.616	51.0444	1.54225	0.00030067	0.00579949
Rflnb	77.3826	74.6088	30.6409	21.2901	50.9806	1.54932	1.19e-05	0.00043324
Cilp2	242.923	188.098	70.5668	76.1962	144.446	1.55427	5.4e-09	5.68e-07
Tgfb3	78.3622	55.6939	28.7838	16.808	44.912	1.55599	0.00017143	0.00374905
Ptpn9	334.998	463.415	143.919	126.62	267.238	1.5613	3.93e-11	8.57e-09
Ttc9	124.4	102.981	48.2826	28.0133	75.9192	1.57544	1.19e-06	6.15e-05
Krt18	1387.99	1592.01	535.751	459.418	993.791	1.5823	2.9e-10	4.95e-08
Ccdc80	249.779	127.15	80.7804	44.8213	125.633	1.58544	6.59e-05	0.00178534
Rnf217	97.9527	106.134	29.7123	38.0981	67.9742	1.5896	1.53e-05	0.00053834
Csf1	420.217	236.436	132.777	85.1604	218.648	1.59122	1.35e-07	9.59e-06
Acta1	81.3007	53.5923	19.4987	24.6517	44.7609	1.61132	4.79e-05	0.00138917
Snx33	165.54	181.793	63.1387	48.1829	114.664	1.64159	3.84e-10	6.27e-08
Actg2	66.6078	32.5757	20.4272	11.2053	32.704	1.64869	0.00324646	0.0350945
Nr4a2	93.0551	109.286	27.8553	35.857	66.5134	1.66715	0.00249863	0.029079
Farp1	790.478	1153.81	331.478	279.012	638.695	1.6712	2.78e-15	1.72e-12
Msx2	70.5259	39.9315	16.7132	17.9285	36.2748	1.67291	0.00040747	0.00737589
Prom2	109.707	152.37	43.64	38.0981	85.9538	1.68091	4.53e-06	0.00018824
Myo5b	173.376	374.095	64.9957	105.33	179.449	1.68449	1.88e-05	0.00063696
Col4a1	2050.15	2008.13	624.888	626.377	1327.39	1.69748	4.36e-64	2.57e-60
Grip1	144.97	180.742	52.9251	47.0623	106.425	1.70378	2.08e-11	4.9e-09
1810019D21Rik	95.0141	108.235	34.3549	28.0133	66.4044	1.70437	0.00039904	0.00726804
Krt8	1167.6	1315.64	427.115	332.798	810.787	1.70831	2.73e-11	6.18e-09
Gpc6	100.891	223.826	51.0681	47.0623	105.712	1.72641	0.00024532	0.00495097
Plau	107.748	114.54	39.926	26.8928	72.2767	1.73411	3.13e-06	0.00013961
Col4a2	1238.12	1212.66	381.618	324.954	789.338	1.79433	8.25e-47	2.43e-43
Meis3	49.9559	60.9481	19.4987	12.3259	35.6821	1.8011	3.36e-05	0.00103835
Casp8	59.7511	122.947	30.6409	21.2901	58.6573	1.81479	0.00483022	0.0466221
Lxn	180.233	200.708	52.9251	52.665	121.633	1.85109	4.74e-11	1.01e-08
Tm6sf1	40.1606	46.2365	14.8562	8.96426	27.5544	1.85878	0.00082678	0.0128506
Cmtm3	102.85	148.167	36.2119	30.2544	79.3709	1.91709	4.91e-09	5.35e-07
Procr	49.9559	70.4055	12.9991	17.9285	37.8223	1.9604	0.00040276	0.00731306
Grid1	48.9763	74.6088	12.9991	17.9285	38.6282	1.99854	6.39e-05	0.00174401
Cited1	52.8945	25.2199	9.28511	10.0848	24.3711	2.01177	0.00028462	0.00555368
Tacstd2	62.6897	70.4055	15.7847	15.6874	41.1418	2.08031	4.77e-08	4.01e-06
Lyz2	26.4472	27.3215	7.42809	4.48213	16.4197	2.17457	0.00179721	0.0229016
Slc6a14	52.8945	167.082	14.8562	24.6517	64.871	2.47714	0.002542	0.0294092
Hspb2	15.6724	19.9657	3.71404	2.24106	10.3983	2.58122	0.003771	0.0388811
Stmn4	14.6929	42.0331	1.85702	2.24106	15.206	3.79099	0.00014844	0.00335104
